# Supplementary material for: Common gene expression patterns are observed in rice roots during associations with plant growth-promoting bacteria, Herbaspirillum seropedicae and Azospirillum brasilense
Source: Sci Rep. 2022 May 25;12:8827. doi: 10.1038/s41598-022-12285-3 (PMC9132972; doi:10.1038/s41598-022-12285-3)
Supplement: Supplementary file 3 — Supplementary Table 1. [file 41598_2022_12285_MOESM3_ESM.xlsx]

## Sheet: Sheet1
Supplementary Table 1: List of primers used for genotyping
	Gene name	Forward primer (5'-3")	Reverse primer (5'-3")
	nifH	ATCGGCTACCAGAACATC	GTAATCGGTGTCATCATAGG
	gfp	TCAACTAGCAGACCATTATCAACA	ACCATGTGGTCTCTCTTTTCG
	Cyclophilin	AGCTCTCCTAGATCTGTGCTG	GCGATATCATAGAACGAGCGAC
