# Supplementary material for: Common gene expression patterns are observed in rice roots during associations with plant growth-promoting bacteria, Herbaspirillum seropedicae and Azospirillum brasilense
Source: Sci Rep. 2022 May 25;12:8827. doi: 10.1038/s41598-022-12285-3 (PMC9132972; doi:10.1038/s41598-022-12285-3)
Supplement: Supplementary file 4 — Supplementary Table 2. [file 41598_2022_12285_MOESM4_ESM.xlsx]

## Sheet: Supplementary Table 2
Supplementary Table 2: Normalized FPKM gene expression data
Gene	Cont1_1dpi	Cont2_1dpi	Cont3_1dpi	OsHs1_1dpi	OsHs2_1dpi	OsHs3_1dpi
LOC_Os01g01010	11.154	11.1539	11.8383	12.7931	14.0133	11.7439
LOC_Os01g01019	2.81699	3.95389	2.50941	3.07009	1.62098	2.19329
LOC_Os01g01030	10.8611	11.5301	12.4832	10.9335	10.5713	10.3157
LOC_Os01g01040	46.0612	53.1331	53.6943	52.5437	69.5505	55.4598
LOC_Os01g01050	18.6811	20.4298	16.4196	18.6902	18.6802	18.0438
LOC_Os01g01060	354.071	365.402	301.415	401.217	366.438	421.36
LOC_Os01g01070	6.96122	6.47704	7.6438	9.35356	8.08526	7.42478
LOC_Os01g01080	91.4075	83.6307	83.1382	94.1854	123.865	106.639
LOC_Os01g01090	0	0	0	0	0	0
LOC_Os01g01100	0	0	0.0108355	0.00983348	0	0
LOC_Os01g01110	0.471188	0.864599	0.494715	0.731673	0.200201	0.233375
LOC_Os01g01115	2.25123	1.9819	1.13555	1.58873	1.21776	1.47387
LOC_Os01g01120	10.6056	21.3478	13.5899	10.4482	7.80804	11.2633
LOC_Os01g01130	9.69601	10.9008	9.20791	9.64381	9.75684	10.4126
LOC_Os01g01140	0	0	0	0	0	0
LOC_Os01g01150	27.8876	27.9511	29.5603	28.0007	32.7013	28.4212
LOC_Os01g01160	6.84412	6.30221	4.94848	5.62522	6.45636	6.07531
LOC_Os01g01170	2.20172	2.81173	4.59968	4.08786	4.01353	4.18007
LOC_Os01g01180	0	0	0	0	0	0
LOC_Os01g01190	2.28932	4.26672	4.17655	3.99777	5.31524	4.07879
LOC_Os01g01200	0	0	0.038272	0.0173744	0.0205229	0.0244323
LOC_Os01g01210	0.245815	0	0	0	0.216249	0
LOC_Os01g01230	0	0	0	0	0	0
LOC_Os01g01240	0	0	0	0	0	0
LOC_Os01g01250	0	0	0.0361496	0.0492299	0	0
LOC_Os01g01260	0.0186087	0.0255275	0.056093	0.0318091	0.00750663	0.0089904
LOC_Os01g01270	0.0901762	0.0412457	0.0681982	0.020631	0.0243529	0.0582073
LOC_Os01g01280	4.66952	6.05394	5.22029	5.90401	4.68778	6.77048
LOC_Os01g01290	0	0	0.0617978	0.0842194	0.0663896	0.117867
LOC_Os01g01295	20.4178	19.5256	17.3858	16.9112	14.3858	18.1016
LOC_Os01g01302	5.58395	8.38202	9.29232	10.6617	6.04891	7.05645
LOC_Os01g01307	147.469	171.782	140.72	159.675	154.843	174.527
LOC_Os01g01312	5.93383	5.39628	5.6313	6.52996	7.08181	5.95646
LOC_Os01g01320	0	0	0	0	0	0
LOC_Os01g01330	6.4925	4.97433	5.23601	6.03427	5.23428	4.5967
LOC_Os01g01340	6.04527	25.1404	12.2643	8.70877	10.6755	12.6705
LOC_Os01g01350	16.0012	21.151	23.9285	22.7488	20.8057	21.1995
LOC_Os01g01360	1.80335	3.09438	3.24775	2.03126	2.53454	2.25847
LOC_Os01g01369	58.7053	68.6738	78.8577	88.1789	85.2559	96.2603
LOC_Os01g01380	1.29989	1.16634	1.75369	1.33975	1.60865	1.40463
LOC_Os01g01390	20.3723	24.6633	24.2581	23.3149	23.9494	24.3683
LOC_Os01g01400	1.63877	0.976688	1.14618	1.15943	1.14099	1.21372
LOC_Os01g01410	18.5324	17.601	15.5123	13.2889	13.3633	13.2462
LOC_Os01g01420	39.7061	35.3807	38.3841	38.1208	42.1747	35.6433
LOC_Os01g01430	28.1185	24.3309	24.6111	13.3316	21.5528	21.5926
LOC_Os01g01440	0	2.02306	2.35046	0.719695	0.288854	2.48759
LOC_Os01g01450	304.996	315.218	275.207	276.347	262.661	229.305
LOC_Os01g01460	0	0	0	0	0	0
LOC_Os01g01470	0	0	0.0617049	0	0	0
LOC_Os01g01484	9.74015	9.12404	12.7558	14.6055	14.4741	11.4885
LOC_Os01g01500	0	0	0	0	0	0
LOC_Os01g01510	22.3379	18.0539	22.8188	25.8797	25.3143	21.6108
LOC_Os01g01520	121.069	131.066	95.8454	104.877	100.092	118.624
LOC_Os01g01530	0	0	0	0.0664659	0	0
LOC_Os01g01540	0	0	0	0	0	0
LOC_Os01g01550	0	0	0	0	0	0
LOC_Os01g01560	0	0.110288	0.0612008	0.0740946	0.0218828	0.182244
LOC_Os01g01570	20.1531	22.4049	19.0907	17.2297	13.9658	18.0154
LOC_Os01g01580	1.53793	1.81678	3.0904	1.44869	1.33914	2.20142
LOC_Os01g01590	0	0	0	0.641243	0	0
LOC_Os01g01600	1.60038	2.49791	2.39754	1.51948	1.28728	1.45492
LOC_Os01g01610	6.80933	2.46064	2.35595	4.22853	4.79807	3.8878
LOC_Os01g01620	53.497	60.619	67.5696	79.2028	73.2481	83.4957
LOC_Os01g01640	50.5371	59.0096	54.3217	55.4882	52.1083	59.8874
LOC_Os01g01650	8.71144	20.0435	11.9864	7.59522	9.27102	9.68866
LOC_Os01g01660	136.656	250.942	166.642	132.945	150.049	129.186
LOC_Os01g01670	25.5526	23.9054	26.4432	30.3145	28.3866	28.2049
LOC_Os01g01680	13.6045	16.9859	11.9679	7.60156	6.39235	7.81483
LOC_Os01g01689	6.83491	5.37505	6.33419	6.04833	6.54789	5.32845
LOC_Os01g01700	89.4259	99.064	71.6319	73.3034	63.2086	71.0882
LOC_Os01g01710	67.0609	57.6006	46.3598	110.138	165.738	104.775
LOC_Os01g01720	15.305	12.9644	17.5449	16.9558	20.5335	15.8096
LOC_Os01g01730	0	0	0	0	0	0
LOC_Os01g01740	12.9797	12.5637	15.1904	13.43	13.2353	14.537
LOC_Os01g01760	0.42329	0.583269	0.339329	1.23695	0.734825	0.635258
LOC_Os01g01770	0	0.278561	0.211117	0.144036	0	0.26641
LOC_Os01g01780	1.15944	1.31338	1.72488	1.48604	1.35243	1.38204
LOC_Os01g01790	14.3538	12.4703	12.2671	12.8361	13.2102	12.5553
LOC_Os01g01800	13.513	12.2123	15.6644	17.0878	18.1579	16.3534
LOC_Os01g01810	0	0	0	0	0	0
LOC_Os01g01830	20.0676	21.436	22.0629	22.0195	21.5629	22.1733
LOC_Os01g01840	0	0.0690522	0.0388494	0	0	0
LOC_Os01g01850	0	0	0	0	0	0
LOC_Os01g01860	0	0	0	0	0	0
LOC_Os01g01870	57.7584	56.0704	44.4005	9.79672	10.1313	8.70043
LOC_Os01g01880	0	0	0	0	0	0
LOC_Os01g01890	6.03164	5.48569	9.60179	8.75264	6.6258	6.59366
LOC_Os01g01900	0	0	0	0	0	0
LOC_Os01g01910	2.10829	2.63978	2.67118	1.45988	1.32054	1.71954
LOC_Os01g01920	12.9369	12.2446	12.1884	7.3458	8.52192	8.03675
LOC_Os01g01925	0	0	0	0	0	0
LOC_Os01g01930	0.822752	0.708468	0.246849	0.449854	0.445299	0.205568
LOC_Os01g01940	0.939664	1.14808	1.13167	0.514367	0.652201	0.409772
LOC_Os01g01950	0.233262	1.28633	0.470834	0.772749	0.204195	0.585777
LOC_Os01g01960	47.3109	42.8159	46.2487	46.4904	53.3491	44.1678
LOC_Os01g01970	8.16835	11.6633	12.4687	11.4801	11.4096	11.6225
LOC_Os01g01980	0	0	0.0989278	0.0902256	0.107332	0.245764
LOC_Os01g01990	0	0	0	0	0	0
LOC_Os01g02000	2.68312	2.4844	2.13415	2.01075	1.76787	1.8391
LOC_Os01g02010	22.4667	24.796	12.0307	14.4402	10.6146	17.7052
LOC_Os01g02020	32.5576	20.0689	24.8603	28.5628	48.2985	33.3406
LOC_Os01g02040	9.05967	11.683	15.508	9.14299	8.52386	8.39808
LOC_Os01g02050	0.465214	0.797999	0.716935	0.445214	0.741213	0.402398
LOC_Os01g02060	0.949303	1.78412	7.21463	0.535706	0.371348	0.697579
LOC_Os01g02070	0	0	0	0	0	0
LOC_Os01g02080	0.631858	1.95418	1.14179	0.778462	0.833547	1.96357
LOC_Os01g02090	48.5337	49.3559	58.9355	58.3802	62.8037	54.1165
LOC_Os01g02100	4.01526	5.68476	5.87911	4.60369	4.71519	4.06062
LOC_Os01g02110	5.30175	11.3963	8.06152	8.49116	11.1736	7.902
LOC_Os01g02120	1.39897	0.437258	1.38859	0.18042	0	0.563852
LOC_Os01g02130	2.18675	4.61323	4.17481	14.9345	13.3215	15.4203
LOC_Os01g02139	52.1912	90.4784	90.6397	91.8256	76.0428	86.7376
LOC_Os01g02150	64.5476	90.7965	80.6765	106.681	102.087	117.491
LOC_Os01g02160	24.0908	44.7036	33.7333	37.3234	46.971	47.0995
LOC_Os01g02170	2.95432	2.26387	2.74984	2.43004	2.1699	2.52633
LOC_Os01g02180	21.6874	16.2068	18.7523	18.8845	18.0892	20.7113
LOC_Os01g02190	1.67273	1.59266	1.05417	1.59802	2.21728	1.33146
LOC_Os01g02200	45.6647	24.8677	23.0022	23.1681	29.5656	24.074
LOC_Os01g02210	0	0	0	0	0	0
LOC_Os01g02220	0	0	0	0	0	0
LOC_Os01g02230	0	0	0	0	0	0
LOC_Os01g02240	0	0	0	0	0	0
LOC_Os01g02250	0.0855993	0.411084	0.204902	0.166379	0.277247	0.220952
LOC_Os01g02260	1.32614	0.53173	0.300045	0.31176	0.276771	0.325657
LOC_Os01g02270	0.3642	0.227173	0.363421	0.272974	0.322252	0.144335
LOC_Os01g02280	0	0	0.0479381	0	0	0
LOC_Os01g02290	5.81671	4.26001	4.84284	6.96473	6.74764	5.61818
LOC_Os01g02300	4.48334	4.50005	4.06993	4.61056	4.0695	3.6057
LOC_Os01g02310	0.842776	1.15736	1.23914	1.48557	1.25024	1.35792
LOC_Os01g02320	4.05398	2.95422	3.80683	3.45576	3.19663	4.1564
LOC_Os01g02334	2.24761	4.3053	5.57523	3.32868	2.53041	4.40337
LOC_Os01g02350	6.65883	6.71707	6.53594	16.7527	16.108	12.234
LOC_Os01g02360	3.57797	4.22961	3.85701	10.1796	8.43505	6.92868
LOC_Os01g02370	0	0.0752929	0.0626957	0	0	0
LOC_Os01g02380	0	0	0.0121212	0	0	0
LOC_Os01g02390	18.2619	16.3291	15.4537	19.0095	23.6508	22.7585
LOC_Os01g02400	6.10362	6.40408	6.36005	6.22744	7.18803	6.24754
LOC_Os01g02410	0.0564207	0.0387329	0	0	0.0230786	0
LOC_Os01g02420	2.19252	1.79709	2.00449	1.96842	1.91957	2.03484
LOC_Os01g02430	0.230548	0.356121	0.373723	0.0998161	0.400974	0.504723
LOC_Os01g02440	0	0.0504274	0	0.025568	0.0604504	0
LOC_Os01g02450	0	0	0	0	0	0
LOC_Os01g02460	0.151841	0	0	0	0	0
LOC_Os01g02470	1.12248	0	0.31627	0.14466	0.172947	0.57853
LOC_Os01g02480	0	0	0	0	0	0
LOC_Os01g02490	1.94387	1.64862	2.04446	1.76005	1.26915	2.27649
LOC_Os01g02500	5.71552	2.68788	1.37544	1.73758	2.29808	2.36021
LOC_Os01g02510	1.2769	1.38152	1.52075	1.97846	1.64364	0.816897
LOC_Os01g02520	0.647027	0.444081	0.562067	0.765421	0.451999	0.516081
LOC_Os01g02530	0.312041	0.28092	0.279318	0.193412	0.236093	0.160204
LOC_Os01g02540	0	0	0	0	0.012435	0
LOC_Os01g02550	0	0.0374588	0.0623782	0	0.0223051	0
LOC_Os01g02560	0	0.0806668	0.0448313	0.0814239	0.0481033	0.0571737
LOC_Os01g02570	0	0.0412182	0	0.0416218	0	0
LOC_Os01g02580	0	0	0	0	0	0
LOC_Os01g02590	4.44426	4.16558	4.12477	6.87932	8.14473	4.71117
LOC_Os01g02600	3.67689	2.89893	3.20496	6.10613	7.21704	4.21485
LOC_Os01g02610	0	0	0	0	0	0.0213752
LOC_Os01g02629	0	0	0	0	0	0
LOC_Os01g02650	0	0	0	0	0	0
LOC_Os01g02660	0	0	0	0	0	0
LOC_Os01g02670	0	0	0	0	0	0
LOC_Os01g02680	0.367341	0.14409	0.05995	0.054434	0.15004	0.153039
LOC_Os01g02690	0.759093	0.217167	0.217533	0.351225	0.518819	0.215639
LOC_Os01g02700	0.151695	0.104125	0.0384872	0.0873612	0.227025	0.0737062
LOC_Os01g02710	0.534802	0.36894	0.545868	0.199251	0.474484	0.5406
LOC_Os01g02720	17.0884	14.5823	16.8522	15.2372	15.6438	15.0016
LOC_Os01g02730	0.325299	0.625416	0.298475	0.903624	1.04121	1.01419
LOC_Os01g02740	0.0382141	0.0349435	0.0191635	0.0869266	0.0769118	0.141398
LOC_Os01g02750	0.183169	0.943863	0.317779	1.34769	1.48031	1.92758
LOC_Os01g02760	0.169001	0.270712	0.150345	0.17553	0.0691267	0.246598
LOC_Os01g02770	1.40155	2.09189	1.62866	1.66924	1.64787	1.39417
LOC_Os01g02780	0	0	0	0	0	0
LOC_Os01g02790	0	0	0	0.0301648	0	0
LOC_Os01g02800	0	0	0	0	0	0
LOC_Os01g02810	0	0	0.0241703	0.0219515	0	0
LOC_Os01g02830	0.151765	1.18063	0.596831	0.611816	1.21825	0.368702
LOC_Os01g02840	0.25524	0.394319	0.292627	0.265768	0.287901	0.279699
LOC_Os01g02850	0	0	0	0	0	0
LOC_Os01g02860	0.65413	0.23764	0.320945	0.158905	0.156354	0.0932786
LOC_Os01g02870	4.2679	6.15097	5.37443	2.63171	2.66265	2.94498
LOC_Os01g02880	142.564	152.97	132.232	164.721	161.964	177.19
LOC_Os01g02884	14.7874	14.1165	17.0064	16.5477	16.1968	14.4664
LOC_Os01g02890	3.37926	4.85886	5.95163	3.69869	4.05665	4.33138
LOC_Os01g02900	40.1224	61.7303	58.1546	53.7478	53.1741	63.2945
LOC_Os01g02910	5.53055	6.42788	5.00801	4.8885	5.6857	5.13879
LOC_Os01g02920	61.9552	70.4736	60.0943	59.92	72.5569	63.2006
LOC_Os01g02930	15.4112	20.1345	19.4721	13.0955	16.14	16.0407
LOC_Os01g02940	44.8512	55.6005	44.5353	43.6088	41.8184	40.8636
LOC_Os01g02950	0.115398	0.634631	0.313801	0.529896	0.6756	0.680709
LOC_Os01g02960	22.4772	30.0556	26.9915	25.9531	28.9189	25.7122
LOC_Os01g02970	0	0	0	0	0	0
LOC_Os01g02980	0	0	0.0292901	0	0	0
LOC_Os01g02990	0	0	0	0	0	0
LOC_Os01g03010	0	0	0	0	0	0
LOC_Os01g03020	4.63729	4.87471	5.13525	4.51526	4.62563	4.30674
LOC_Os01g03030	12.6401	12.8994	18.0059	25.9862	17.9881	18.8076
LOC_Os01g03040	6.14739	6.69305	6.19436	4.36176	4.25138	5.86826
LOC_Os01g03050	5.22432	4.92015	6.25528	6.4494	5.67675	5.80774
LOC_Os01g03060	58.6575	51.553	57.2606	47.2744	49.8797	42.821
LOC_Os01g03070	62.819	56.1057	74.3504	81.4037	81.6941	71.5292
LOC_Os01g03080	4.74877	3.35933	4.08501	1.97869	3.8309	5.02053
LOC_Os01g03090	26.5539	20.8734	19.9739	18.5078	21.599	22.2225
LOC_Os01g03100	16.8024	16.5479	14.295	11.4431	12.9283	13.6042
LOC_Os01g03110	31.0694	23.5119	23.1035	22.0002	23.8503	20.4156
LOC_Os01g03130	8.30515	5.13874	6.2748	7.25821	8.3456	8.40329
LOC_Os01g03144	7.82338	8.85019	10.178	10.1034	8.79455	8.47028
LOC_Os01g03160	13.7382	13.8277	15.7312	16.0717	17.125	15.3065
LOC_Os01g03170	0.0621813	0.12808	0.0475019	0.0862807	0	0.0605511
LOC_Os01g03180	0.318913	0.602394	0.979917	0.166929	0	0.194706
LOC_Os01g03190	0.182559	0.376285	0.457441	0.447686	0.264781	0.580784
LOC_Os01g03200	0	0	0	0	0	0
LOC_Os01g03210	0	0	0	0	0	0
LOC_Os01g03220	0	0	0	0	0	0
LOC_Os01g03230	0	0.110655	0.618909	0	0	0
LOC_Os01g03240	0	0	0	0	0	0
LOC_Os01g03250	0	0	0	0	0	0
LOC_Os01g03260	0	0	0.0257139	0	0	0
LOC_Os01g03270	1.13354	0.22288	0.127717	0.232508	0	0
LOC_Os01g03280	0	0	0	0	0	0
LOC_Os01g03290	0	0	0	0	0	0
LOC_Os01g03300	0	0	0	0	0	0
LOC_Os01g03310	0	0	0	0	0.129531	0
LOC_Os01g03320	1.57431	0.295345	0.336573	0.255191	0.181454	0.353531
LOC_Os01g03330	60.7865	26.9545	22.8921	59.9816	205.39	124.408
LOC_Os01g03340	632.36	246.217	347.737	581.57	1413.55	979.969
LOC_Os01g03350	0	0	0	0	0	0
LOC_Os01g03360	351.457	230.139	175.484	217.501	669.681	297.926
LOC_Os01g03370	0.48686	0.501162	0.492549	0.964087	4.76814	1.81038
LOC_Os01g03380	1.47403	0.380595	0.585528	0.133314	0.712029	0.458562
LOC_Os01g03390	1497.4	108.734	149.351	278.678	1291.41	507.48
LOC_Os01g03400	0	0	0	0	0	0
LOC_Os01g03410	0	0	0	0	0	0
LOC_Os01g03420	0	0	0	0	0	0
LOC_Os01g03429	0	0	0	0	0	0
LOC_Os01g03440	0	0	0	0	0	0
LOC_Os01g03452	0	0	0	0	0	0
LOC_Os01g03464	0	0	0	0	0	0
LOC_Os01g03480	0	0	0	0	0	0
LOC_Os01g03490	27.1611	48.5256	39.835	25.2628	23.6995	27.5063
LOC_Os01g03500	7.92611	5.73011	5.37691	6.37205	5.9553	5.80597
LOC_Os01g03510	35.363	34.7693	33.4031	32.6305	39.7563	31.7195
LOC_Os01g03520	12.8045	11.1207	14.2573	14.4265	16.616	13.9168
LOC_Os01g03530	4.70237	6.65008	6.44232	6.29692	9.88795	7.96811
LOC_Os01g03549	1.24633	2.21009	1.54219	0.897613	0.657404	1.33763
LOC_Os01g03570	0.473202	1.04666	1.18132	0.254521	0.236238	0.383339
LOC_Os01g03580	0	0	0	0	0	0
LOC_Os01g03590	0	0	0	0	0	0
LOC_Os01g03600	0	0	0	0	0	0
LOC_Os01g03610	0	0	0	0	0	0
LOC_Os01g03620	37.5002	43.7766	52.8331	33.9701	39.2012	60.0817
LOC_Os01g03630	1.83995	2.32269	2.1518	2.13923	17.159	4.67921
LOC_Os01g03640	1.04455	5.37761	2.46593	3.2502	2.9009	0.609214
LOC_Os01g03650	14.6073	12.807	10.1848	10.5836	10.1483	12.2064
LOC_Os01g03660	2.02682	2.26728	2.0333	1.49388	1.12454	1.71265
LOC_Os01g03670	0	0.0715502	0.0805959	0.0366321	0.0433513	0
LOC_Os01g03680	218.165	446.953	365.075	537.391	429.8	429.603
LOC_Os01g03690	5.5077	5.475	4.26578	7.0397	4.67144	4.12301
LOC_Os01g03710	3.92031	5.48234	5.7065	3.49706	4.45624	4.10184
LOC_Os01g03720	20.8887	12.5136	7.20592	3.88964	16.0964	3.68132
LOC_Os01g03730	22.7938	21.9692	31.2268	15.7682	31.9011	21.278
LOC_Os01g03740	1.0661	1.74058	1.60198	0.720719	1.91086	0.926547
LOC_Os01g03750	30.1403	41.6933	24.2803	15.5525	17.1133	23.1234
LOC_Os01g03760	36.9053	38.8383	53.9147	62.1746	64.8021	54.6865
LOC_Os01g03770	0	0	0	0	0	0
LOC_Os01g03780	0	0	0	0	0	0
LOC_Os01g03790	0	0	0	0	0	0
LOC_Os01g03800	0	0	0	0	0	0
LOC_Os01g03810	0	0.181229	0.0514567	0	0.0554453	0
LOC_Os01g03820	10.2887	11.3563	11.9037	13.2729	14.972	12.7241
LOC_Os01g03830	0.0218331	0.029953	0.0329392	0.0373608	0.0264532	0.0211085
LOC_Os01g03840	0	0	0.0538874	0	0	0
LOC_Os01g03860	0	0	0	0	0	0.0735637
LOC_Os01g03870	5.78286	4.58528	5.23519	4.06435	3.76332	4.40791
LOC_Os01g03880	0	0	0	0	0	0
LOC_Os01g03890	4.56787	6.85484	3.62951	5.17466	11.0364	7.17431
LOC_Os01g03900	0.680948	1.5644	1.09731	0.917004	1.48657	0.68322
LOC_Os01g03914	81.7348	60.0409	58.242	57.116	68.9556	63.0443
LOC_Os01g03930	0	0	0	0	0	0
LOC_Os01g03940	7.98767	13.1308	6.83636	16.1537	16.6554	20.1459
LOC_Os01g03950	20.413	30.9825	36.3145	26.53	20.0423	20.1468
LOC_Os01g03960	0	0	0	0	0	0
LOC_Os01g03970	0	0	0	0	0	0
LOC_Os01g03980	1.86036	3.65544	3.16663	2.12493	1.95789	2.22794
LOC_Os01g03989	0	0	0	0	0	0
LOC_Os01g04000	0	0	0	0	0	0
LOC_Os01g04005	0	0	0.00974533	0	0	0
LOC_Os01g04010	27.1632	22.8342	41.4231	56.6555	45.9182	41.1411
LOC_Os01g04020	149.642	138.144	150.985	145.29	110.944	109.318
LOC_Os01g04030	20.7735	19.3	21.2757	23.1578	20.1875	22.3582
LOC_Os01g04040	0.958159	0.670963	0	0	0	0
LOC_Os01g04050	217.288	156.881	151.504	201.986	648.79	252.259
LOC_Os01g04070	0	0.0218457	0.0361396	0.0109332	0.0903445	0.0308378
LOC_Os01g04080	0.903886	0.710358	1.00767	0.595742	0.379964	0.509056
LOC_Os01g04090	0	0	0.0281652	0	0	0.0358472
LOC_Os01g04100	1.5121	2.44978	2.76268	2.05493	2.16195	2.49204
LOC_Os01g04110	8.15289	6.32859	6.66034	7.5646	7.04627	8.53113
LOC_Os01g04120	21.6663	23.2059	22.5011	20.6983	17.4383	20.8218
LOC_Os01g04130	3.88391	5.08009	2.78447	3.40042	2.03696	6.29177
LOC_Os01g04140	0	0	0	0	0	0
LOC_Os01g04150	0	0	0	0	0	0
LOC_Os01g04160	7.45205	7.19026	6.91131	5.21915	4.04161	4.62122
LOC_Os01g04170	5.00707	7.4304	13.0185	9.82911	5.26731	6.95107
LOC_Os01g04180	0.475273	0.654093	0.249613	0.340785	0.0673475	0.313942
LOC_Os01g04190	31.4834	26.0994	27.0154	31.409	41.3322	35.1601
LOC_Os01g04200	17.0934	14.4166	14.6026	12.8373	13.031	11.8757
LOC_Os01g04210	3.46856	1.08357	0.895341	1.03589	1.92647	1.13458
LOC_Os01g04220	0.429071	1.91688	0.955931	1.28466	1.20743	0.684476
LOC_Os01g04230	3.60247	4.05254	5.02614	2.21258	1.83761	2.43085
LOC_Os01g04250	0.940311	0.994789	0.787451	0.984522	0.891773	1.10189
LOC_Os01g04260	55.0137	97.1934	90.0929	80.5542	87.0818	87.6709
LOC_Os01g04270	0	0	0	0	0	0
LOC_Os01g04280	38.0575	56.879	41.6126	71.003	51.6548	61.6563
LOC_Os01g04290	0.36276	0.896862	0.778482	1.61638	1.55248	1.73414
LOC_Os01g04300	55.479	61.8756	50.0138	54.9954	62.7261	60.9959
LOC_Os01g04310	0	0	0	0	0	0
LOC_Os01g04320	0	0	0	0	0	0
LOC_Os01g04324	0.49745	0.768479	0.475019	1.20793	1.37642	0.938543
LOC_Os01g04330	35.1181	4.51731	3.4218	1.69358	1.81344	2.19137
LOC_Os01g04340	0.445045	0.102058	0	0	0.125641	0
LOC_Os01g04350	263.37	135.009	93.4102	60.325	61.3418	52.6749
LOC_Os01g04360	0.183944	0.253302	0	0	0.394861	0
LOC_Os01g04370	0.499833	1.26138	0.987042	0.119806	0.213155	0.165329
LOC_Os01g04380	1.51562	0.695451	0.332746	0.363511	0.431193	0.0835806
LOC_Os01g04390	3.56066	1.29043	2.75721	2.57912	1.20848	1.86668
LOC_Os01g04409	19.8263	22.7358	18.0227	21.5222	17.611	20.5977
LOC_Os01g04430	1.87629	2.21209	2.30452	2.66803	0.903086	1.98306
LOC_Os01g04440	0.998697	0.369347	0.47167	1.68722	1.36152	1.12508
LOC_Os01g04450	9.90619	6.14054	4.69324	13.3425	13.2438	12.3278
LOC_Os01g04460	2.90699	1.06455	1.08651	1.16622	1.48425	1.06987
LOC_Os01g04470	0.599887	0.722252	0.353472	1.39384	1.90642	1.11276
LOC_Os01g04480	0.319795	0.526987	0.195549	0.754805	1.04941	0.778775
LOC_Os01g04490	0.426837	0.928227	1.41697	1.58415	1.87256	1.4224
LOC_Os01g04500	2.1927	2.37955	2.46674	2.60924	1.98053	1.43696
LOC_Os01g04510	0	0.202348	0	0.220424	0	0
LOC_Os01g04520	0.129888	0	0.0248278	0.0450992	0.213194	0.0316364
LOC_Os01g04530	1.76193	1.7528	1.63926	2.91555	3.46194	1.85536
LOC_Os01g04540	0.0544046	0.410819	0.0414595	0.112939	0.266848	0.132262
LOC_Os01g04550	0	0.146277	0.271954	0.321141	0.233603	0.242372
LOC_Os01g04560	0	0	0	0.0467466	0	0
LOC_Os01g04570	0.319567	1.49993	1.25608	5.42669	4.54208	3.87846
LOC_Os01g04580	21.9877	18.5348	14.2189	21.8847	24.8923	30.1815
LOC_Os01g04590	11.3201	1.9295	2.06304	1.93408	1.58352	1.4148
LOC_Os01g04600	1.80939	2.09838	2.93464	2.61971	2.0146	2.16243
LOC_Os01g04610	0	0	0	0	0	0
LOC_Os01g04620	12.8591	5.89285	4.44566	5.37951	39.329	9.37502
LOC_Os01g04630	19.4828	14.6397	12.3006	11.2715	16.255	12.7359
LOC_Os01g04640	5.53685	6.96688	5.67008	5.21741	3.76569	6.583
LOC_Os01g04650	109.996	123.086	123.391	131.22	161.497	136.328
LOC_Os01g04660	2.61392	0.707282	1.27757	1.07207	1.79175	1.07437
LOC_Os01g04670	5.42726	1.86828	4.01989	6.3409	8.06804	4.8596
LOC_Os01g04680	0	0	0	0	0	0
LOC_Os01g04690	0	0	0	0	3.04414	0
LOC_Os01g04699	0	0	0.121772	0.222392	0	0.300268
LOC_Os01g04710	8.43744	17.9246	27.1279	14.3324	14.2552	16.6378
LOC_Os01g04720	7.34291	10.8679	11.7415	11.0835	10.6892	11.1626
LOC_Os01g04730	345.17	322.068	267.569	335.527	271.432	322.784
LOC_Os01g04740	0	0	0	0	0	0
LOC_Os01g04750	0.29709	0.969175	0.939765	0.388048	0.30583	0.398651
LOC_Os01g04760	0	0	0	0	0	0
LOC_Os01g04770	0	0	0	0	0	0
LOC_Os01g04780	0	0	0	0	0	0
LOC_Os01g04790	0.06381	0	0	0	0	0
LOC_Os01g04800	22.8778	33.6259	27.5163	27.8035	25.8543	32.5973
LOC_Os01g04814	82.0387	83.7637	85.3105	86.5596	99.1577	88.0373
LOC_Os01g04830	0	0	0	0	0	0
LOC_Os01g04840	0.37999	0.261096	0.549964	0.0666443	0.197108	0.279158
LOC_Os01g04850	0	0	0	0	0	0
LOC_Os01g04860	2.15225	2.05009	2.71109	2.92127	2.71096	2.50471
LOC_Os01g04870	5.49271	3.57443	4.60406	4.65642	4.51826	4.14715
LOC_Os01g04880	12.6316	10.1735	10.8305	10.9914	12.0174	8.65268
LOC_Os01g04900	3.80296	3.63418	3.82903	2.69948	2.6772	2.22698
LOC_Os01g04910	8.24751	9.68459	11.6262	14.7137	13.1633	12.3129
LOC_Os01g04920	5.95985	9.48663	13.2123	6.11899	7.50349	8.61673
LOC_Os01g04930	21.1191	27.7917	22.6564	17.8877	15.9598	19.4779
LOC_Os01g04950	69.5231	84.8826	62.7461	51.7919	42.4358	52.3239
LOC_Os01g04960	0	0	0	0	0	0
LOC_Os01g04970	0	0	0	0	0	0
LOC_Os01g04980	0	0	0	0	0	0
LOC_Os01g04990	4.28097	4.49764	4.84251	6.69361	7.83974	7.3443
LOC_Os01g05000	0	0	0	0	0	0
LOC_Os01g05010	21.0184	19.3137	23.2564	27.5417	25.2127	28.4156
LOC_Os01g05020	0	0	0	0	0	0
LOC_Os01g05030	0	0	0	0	0	0
LOC_Os01g05040	0	0	0	0	0	0
LOC_Os01g05050	0.178551	0	0.0707938	0.064465	0	0.621472
LOC_Os01g05060	10.4619	9.71584	13.731	11.1884	9.38698	11.0433
LOC_Os01g05064	15.0569	14.5961	26.1355	30.2442	27.4126	47.7547
LOC_Os01g05070	20.4352	23.8835	28.8548	26.9027	25.2335	24.5834
LOC_Os01g05080	5.10486	6.53202	5.68338	9.16801	5.86731	7.50108
LOC_Os01g05090	13.6254	11.1737	12.9569	14.7077	15.9494	14.65
LOC_Os01g05100	0.872176	0.414622	0.513314	0.582792	0.633694	0.719279
LOC_Os01g05105	0.237281	0.406928	0.582065	0.706948	0.441127	0.550761
LOC_Os01g05120	0.671548	0.462208	0.0663342	0.181166	0.429786	0.24995
LOC_Os01g05130	16.0368	11.6612	12.8833	12.6058	13.0521	13.3496
LOC_Os01g05140	15.3581	11.2388	11.8395	12.2761	11.2859	16.5044
LOC_Os01g05150	1.08011	0.867552	1.42819	0.910388	1.92921	1.34302
LOC_Os01g05160	0	0	0	0	0	0
LOC_Os01g05170	0.913606	0.629693	0.184114	1.51069	1.29713	0.802282
LOC_Os01g05180	3.18617	3.40734	3.85396	4.3806	4.93969	5.80354
LOC_Os01g05200	0	0	0	0	0	0
LOC_Os01g05210	0	0	0	0	0	0
LOC_Os01g05220	0.705031	0.730994	0.443906	0	0.161619	0.361951
LOC_Os01g05240	0	0	0	0	0	0
LOC_Os01g05250	0	0.432325	0.563068	0	0	0
LOC_Os01g05260	0	0	0	0.2541	0	0
LOC_Os01g05280	1.99997	0.928074	0.61018	1.40326	0.67748	1.08161
LOC_Os01g05289	12.8044	12.5688	14.6086	16.9868	15.6915	13.2933
LOC_Os01g05300	0	0	0	0	0	0
LOC_Os01g05310	0	0.1941	0.11053	0.0502804	0.0595821	0.278718
LOC_Os01g05320	0	0	0	0	0	0
LOC_Os01g05330	0	0	0	0	0	0
LOC_Os01g05340	0	0	0.0673128	0	0	0
LOC_Os01g05350	0	0	0	0	0	0
LOC_Os01g05360	0	0	0	0	0	0
LOC_Os01g05370	0	0	0	0	0	0
LOC_Os01g05380	0.630086	0.652726	0.653256	0.954866	0.85427	1.92759
LOC_Os01g05390	2.06452	0	0	0	0	0
LOC_Os01g05400	0	0	0.1251	0	0.136226	0
LOC_Os01g05410	0	0.363718	0.231513	0	0.51064	0
LOC_Os01g05420	29.3523	27.9048	32.6013	34.8761	37.7992	32.904
LOC_Os01g05430	4.67982	4.99492	5.81128	3.21823	3.76653	4.49018
LOC_Os01g05440	0.210216	0.216714	0.203487	0.110988	0.0437835	0.103144
LOC_Os01g05450	0	0	0.149573	0.136772	0	0
LOC_Os01g05460	0.538744	0.929191	0.55025	1.20516	0.358764	0.408588
LOC_Os01g05470	21.7033	22.9777	25.9558	21.5569	23.9543	19.7962
LOC_Os01g05480	0.0683808	0.140877	1.30619	0.0237671	0.0280909	0.0333274
LOC_Os01g05490	337.38	339.52	301.096	305.379	275.595	348.642
LOC_Os01g05500	26.2004	22.6754	23.4694	20.2034	24.0582	19.6338
LOC_Os01g05510	7.30713	8.05753	9.09213	8.42884	8.98714	7.66543
LOC_Os01g05520	0	0	0	0	0	0
LOC_Os01g05530	11.5371	9.07624	12.6664	13.2925	13.8966	10.5373
LOC_Os01g05540	41.6735	41.5996	36.0808	39.4219	40.1343	42.2506
LOC_Os01g05550	0	0	0	0	0	0
LOC_Os01g05560	41.4108	48.675	39.5848	41.2585	38.0877	39.7111
LOC_Os01g05570	0	0	0	0	0	0
LOC_Os01g05580	0	0	0	0	0	0
LOC_Os01g05585	0	0	3.57679	0	0	0
LOC_Os01g05590	0	0	0	0	0	0
LOC_Os01g05600	0.2366	0.351786	0.433693	0.597303	0.561019	0.554539
LOC_Os01g05610	52.9195	66.717	117.964	124.126	115.202	99.3264
LOC_Os01g05620	1.10533	0.866871	0.973135	1.08719	1.34792	1.072
LOC_Os01g05630	80.2163	81.5057	139.887	129.625	123.12	111.541
LOC_Os01g05640	0.774482	0.507268	0.719996	1.44013	1.20016	0.852909
LOC_Os01g05650	1608.9	247.525	258.986	259.493	238.894	151.991
LOC_Os01g05660	4.31335	4.1446	4.8334	5.90651	4.44336	3.09556
LOC_Os01g05670	78.3173	109.837	106.072	105.317	114.545	96.5177
LOC_Os01g05680	17.0921	12.1215	13.3553	12.9925	13.3092	13.2713
LOC_Os01g05694	33.6174	38.6839	40.5325	47.8727	52.0385	47.147
LOC_Os01g05710	1.66951	3.44864	3.24353	3.28974	1.99221	2.40121
LOC_Os01g05720	0.428251	3.24576	1.71794	2.11368	3.06966	2.35765
LOC_Os01g05730	0	0	0	0	0.0447196	0.052652
LOC_Os01g05744	1.74012	1.47724	1.54434	1.36781	1.49081	1.30516
LOC_Os01g05760	0	0	2.64942	0	0	0
LOC_Os01g05770	0	0.320525	0.611822	0	0	0
LOC_Os01g05780	0	0.196016	0	0	0	0
LOC_Os01g05790	24.0153	21.0099	19.3678	24.1712	29.5319	26.4776
LOC_Os01g05800	10.9199	12.6865	13.5227	13.3878	11.0388	11.3227
LOC_Os01g05810	15.1174	17.1173	19.5168	16.855	16.6292	13.9827
LOC_Os01g05820	6.50882	5.575	5.74628	6.49309	4.18403	4.38835
LOC_Os01g05830	17.761	10.2774	9.71927	10.5609	12.4543	10.2102
LOC_Os01g05840	1.34566	3.57478	8.3153	2.94073	1.65326	2.32646
LOC_Os01g05850	0.806048	2.23119	1.03121	0.314643	0.188286	0.835193
LOC_Os01g05860	0.657043	0.936693	1.63494	1.57177	1.21711	1.30154
LOC_Os01g05870	0.664078	0.823524	0.434008	1.15528	0.970968	0.741302
LOC_Os01g05880	1.06023	0.43721	0.410635	0.559945	0.397618	0.520293
LOC_Os01g05890	0	0.0714143	0.120657	0.182801	0.0865318	0.152923
LOC_Os01g05900	65.0495	78.8674	109.087	103.081	85.9733	78.5371
LOC_Os01g05940	0.786906	0.632925	0.789351	0.827965	0.977235	0.919059
LOC_Os01g05960	0.914383	1.44069	1.19238	0.686575	1.14025	0.738274
LOC_Os01g05970	188.618	196.735	360.832	360.572	308.226	309.374
LOC_Os01g05980	0.0373381	0	0.0283021	0.0256896	0.0303315	0.0180992
LOC_Os01g06000	2.34935	2.08331	2.58805	1.80221	2.05439	1.92683
LOC_Os01g06010	85.019	102.164	147.871	141.642	109.708	117.759
LOC_Os01g06020	7.49943	9.43512	8.84814	7.56847	8.81114	8.52626
LOC_Os01g06030	0	0.980761	0.243917	0.222243	0	0.304791
LOC_Os01g06040	0.448076	0.102756	0.293298	1.92164	0.632728	1.6252
LOC_Os01g06050	6.90982	9.09981	8.62029	8.55985	7.76573	6.95732
LOC_Os01g06060	0.215378	0.814181	0.542505	0.682885	0.53883	0.687218
LOC_Os01g06070	0	0	0	0	0	0
LOC_Os01g06080	0	0	0	0	0	0
LOC_Os01g06090	0	0	0	0	0	0
LOC_Os01g06100	0	0.0336818	0	0.0169476	0	0
LOC_Os01g06110	0	0	0	0	0	0
LOC_Os01g06120	0	0	0	0	0	0
LOC_Os01g06130	0.548137	0.188494	0.214418	0.877786	0.810456	0.473379
LOC_Os01g06140	0.376079	0.387605	0.181378	0.494523	0.468018	0.276236
LOC_Os01g06150	0.129279	0.266699	0.252227	0.458828	0.271738	0.637088
LOC_Os01g06160	0	0	0.0148576	0	0	0
LOC_Os01g06170	0	0	0	0	0	0
LOC_Os01g06180	0	0	0	0	0	0
LOC_Os01g06200	0	0	0	0	0	0
LOC_Os01g06210	0	0	0	0.104073	0.246694	0.648517
LOC_Os01g06220	58.6527	78.6271	80.2373	139.516	106.74	111.456
LOC_Os01g06230	1.27836	6.3028	0.645654	2.39351	2.19148	2.9594
LOC_Os01g06240	0	0.0980145	0.0180987	0.049295	0.0194075	0.0462326
LOC_Os01g06250	4.22664	4.17835	4.84908	6.10002	6.00325	6.70773
LOC_Os01g06260	0	0	0	0	0	0
LOC_Os01g06270	16.888	14.385	21.5056	25.3377	30.1001	22.0537
LOC_Os01g06280	6.32043	9.01447	5.71485	12.909	11.6209	9.50115
LOC_Os01g06290	94.7545	89.6668	109.097	113.908	100.169	102.199
LOC_Os01g06300	0.0771095	0.0528983	0.00970618	0.035232	0.0519773	0.0497344
LOC_Os01g06310	734.275	61.9984	206.159	60.4887	86.969	25.9253
LOC_Os01g06320	0	0	0	0	0	0
LOC_Os01g06330	0	0	0	0	0	0
LOC_Os01g06340	0.493088	1.13117	0.843276	1.8305	3.29151	3.6682
LOC_Os01g06350	0	0	0	0.108295	0	0
LOC_Os01g06360	0.0505651	0	0.0384872	0	0	0
LOC_Os01g06370	0	0	0	0	0	0
LOC_Os01g06380	0	0	0	0	0	0
LOC_Os01g06390	0	0	0	0	0	0.295234
LOC_Os01g06400	0	0	0	0	0	0
LOC_Os01g06410	0	0	0	0	0	0
LOC_Os01g06420	0.498335	0	0	0	0	0
LOC_Os01g06430	0	0.241113	0	0.0631533	0.149861	0
LOC_Os01g06440	0.257743	0.0590205	0.198379	0.240345	0.248717	0.210046
LOC_Os01g06450	2.55819	2.01535	3.14551	3.11968	2.44845	3.04776
LOC_Os01g06454	3.55459	2.57644	3.64482	4.20038	4.98592	4.8448
LOC_Os01g06460	76.6759	73.0223	68.1393	67.3341	64.2	72.7622
LOC_Os01g06470	20.7312	17.5446	17.9498	18.1052	19.6631	20.1818
LOC_Os01g06490	34.2407	38.8071	45.2099	56.1694	53.2155	56.6927
LOC_Os01g06500	3.84427	4.40252	2.73508	3.04459	3.07032	2.95611
LOC_Os01g06510	6.93548	7.10336	5.77818	5.49862	7.15964	5.25001
LOC_Os01g06520	1.38206	2.86477	2.16784	4.05585	4.8827	2.86103
LOC_Os01g06530	0	0	0.0159295	0	0.0512281	0.0407223
LOC_Os01g06540	0.421602	0	0.542436	0	0.396591	0
LOC_Os01g06550	12.8353	12.628	14.4924	13.1667	13.5195	11.9503
LOC_Os01g06560	1.61999	1.66986	0.861187	1.51794	1.2186	2.05889
LOC_Os01g06570	0	0	0	0	0	0
LOC_Os01g06580	26.825	51.8871	26.1429	31.1178	21.1937	25.6976
LOC_Os01g06590	33.3566	32.1576	26.5942	25.292	36.6513	28.6426
LOC_Os01g06600	27.7567	23.7782	26.8289	37.6214	55.8317	42.0023
LOC_Os01g06610	0	0	0	0	0	0
LOC_Os01g06620	0	0	0	0	0.0462744	0
LOC_Os01g06630	1.63627	0	0	0	0	0.0811397
LOC_Os01g06640	66.117	19.6341	21.0877	26.938	46.6445	25.8418
LOC_Os01g06650	0.30495	0	0	0	0	0
LOC_Os01g06660	29.192	16.2721	13.6755	15.387	20.4377	23.2675
LOC_Os01g06670	0.0363115	0.0498327	0.0137576	0.586906	0.309607	0.351968
LOC_Os01g06680	5.01631	2.96668	2.56857	3.65197	3.33378	3.3826
LOC_Os01g06690	0	0	0	0	0	0
LOC_Os01g06700	0	0	0	0	0	0
LOC_Os01g06710	0	0	0	0	0	0
LOC_Os01g06720	0	0	0	0	0	0
LOC_Os01g06730	0.479008	0.187812	0.103638	0.141097	0.527486	0.132609
LOC_Os01g06740	48.1054	5.83415	3.0486	2.35428	6.32061	3.41172
LOC_Os01g06750	0.254551	0	0	0.0889811	0.0701539	0.041481
LOC_Os01g06760	0	0	0	0	0	0
LOC_Os01g06770	0	0	0	0	0	0
LOC_Os01g06780	0	0	0	0	0	0
LOC_Os01g06790	0	0.0809191	0	0.0541228	0.0639066	0.0190599
LOC_Os01g06800	0	0	0.0869883	0	0	0
LOC_Os01g06810	0	0	0	0	0	0
LOC_Os01g06820	0	0	0	0	0	0
LOC_Os01g06836	0.480115	0.219853	0.338107	0.0558516	0.13208	0.0390853
LOC_Os01g06852	0	0.0428393	0	0	0	0
LOC_Os01g06870	0.990601	0.22682	0.69816	0.201836	0	0.0806796
LOC_Os01g06876	1.11235	0.339918	0.625811	0.306457	0	0
LOC_Os01g06882	1.15856	0	0.681525	0.103351	0.122487	0
LOC_Os01g06890	1.35985	0.0718042	0.39831	0.162747	0.149529	0.127103
LOC_Os01g06900	1.05844	1.21917	1.06033	0.858412	1.1671	0.971248
LOC_Os01g06910	0	0	0	0	0	0
LOC_Os01g06920	0.378134	0.542502	0.546685	0.756098	0.571841	0.632872
LOC_Os01g06940	0	0.929479	0.561721	1.02684	1.99205	1.20499
LOC_Os01g06950	0	0	0	0	0	0
LOC_Os01g06960	3.32224	8.81253	6.13191	4.36146	6.88328	3.73758
LOC_Os01g06970	0	0	0	0	0	0
LOC_Os01g06980	0	0.456278	0.825737	0.8804	2.8522	1.68843
LOC_Os01g06990	22.3441	40.1056	61.308	26.703	35.4432	39.8249
LOC_Os01g07000	0	0	0	0	0	0
LOC_Os01g07010	6.10699	9.23343	21.2976	11.6893	9.37391	12.695
LOC_Os01g07020	6.58382	13.039	22.2261	8.91102	15.3511	10.5983
LOC_Os01g07030	11.335	24.9947	41.1307	16.1697	19.414	21.5701
LOC_Os01g07040	20.8701	29.3396	65.2926	24.7749	32.5381	38.2979
LOC_Os01g07050	17.4215	32.1426	52.8117	19.0204	34.4189	31.1587
LOC_Os01g07060	10.6279	10.8078	15.4778	5.96526	7.10603	14.1677
LOC_Os01g07070	15.4901	15.4769	16.3391	14.3456	13.04	13.9254
LOC_Os01g07080	8.36173	6.59347	8.45857	9.1118	9.43071	8.80241
LOC_Os01g07090	11.4535	9.86767	8.79446	11.6856	11.7887	12.0116
LOC_Os01g07100	8.42237	6.93248	7.99632	10.1254	11.0654	9.81364
LOC_Os01g07110	1.66059	2.12301	2.4034	2.62924	2.46209	2.61653
LOC_Os01g07120	17.9812	14.2204	15.4755	13.0222	13.9632	12.2814
LOC_Os01g07130	21.0291	20.6454	10.5501	6.86693	11.5071	6.59152
LOC_Os01g07140	2.08931	5.17945	5.82728	3.15929	2.94995	3.44563
LOC_Os01g07150	0.783101	2.16061	2.02066	1.16441	1.6171	2.10843
LOC_Os01g07160	0	0	0	0	0	0
LOC_Os01g07170	3.66418	3.90319	5.10443	4.71519	4.09606	4.56144
LOC_Os01g07180	0	0	0	0	0	0
LOC_Os01g07190	0.307964	0	0	0	0	0
LOC_Os01g07200	25.9377	18.1636	19.4023	20.24	23.3111	15.5912
LOC_Os01g07212	1.26606	0.920665	1.05661	0.882026	0.920052	0.763156
LOC_Os01g07240	7.72702	7.89794	9.39883	7.18645	6.41687	6.52999
LOC_Os01g07250	17.2187	27.0494	30.4277	23.8695	23.9361	23.4445
LOC_Os01g07260	5.88965	7.51421	10.6529	9.36569	6.99789	8.10633
LOC_Os01g07270	1.20278	0.836033	1.08396	0.498018	0.599988	0.322071
LOC_Os01g07280	1.0728	0.736198	1.31111	1.17646	1.1307	1.19465
LOC_Os01g07300	3.88325	6.22174	4.26658	2.62356	1.98465	3.9045
LOC_Os01g07310	57.9818	65.9292	77.3904	73.1012	77.3866	68.0046
LOC_Os01g07320	0.519593	0.179192	0.952227	1.06185	0.344712	0.917858
LOC_Os01g07330	1.77975	1.38584	2.01685	1.9168	1.68672	1.52521
LOC_Os01g07340	1.10014	0.710958	0.989524	0.853783	0.929339	0.756553
LOC_Os01g07350	1.59261	1.92552	1.78237	1.50043	1.75618	1.37872
LOC_Os01g07360	5.2388	7.53813	7.26321	9.06943	9.30975	7.65193
LOC_Os01g07364	0	0	0.188135	0	0	0
LOC_Os01g07370	69.8587	70.4138	62.5468	26.3999	19.4477	22.6297
LOC_Os01g07376	42.2834	42.9516	43.3098	49.1781	54.3138	52.2638
LOC_Os01g07382	16.3858	19.7119	21.3638	23.247	24.5699	25.9756
LOC_Os01g07390	12.5339	12.0477	10.4356	11.873	12.7019	12.084
LOC_Os01g07400	19.2678	19.2306	17.0025	18.0915	18.257	16.5703
LOC_Os01g07410	7.04773	10.0164	12.2337	13.4142	10.8952	11.6736
LOC_Os01g07420	62.6673	80.5292	71.4815	73.8134	60.684	88.439
LOC_Os01g07430	0.610195	2.10163	3.41483	1.40754	2.28773	1.72715
LOC_Os01g07450	3.15886	6.39723	3.7663	3.02664	3.43283	7.67884
LOC_Os01g07460	1.23762	1.74221	1.24432	1.72917	0.703291	0
LOC_Os01g07470	0	0	0	0	0	0
LOC_Os01g07480	2.54805	5.46808	6.99508	2.49466	3.52107	2.57653
LOC_Os01g07490	15.8222	13.3953	16.6621	14.9048	16.5088	13.3771
LOC_Os01g07500	20.163	20.0944	18.141	29.5266	36.3888	23.3068
LOC_Os01g07510	0	0	0	0	0	0
LOC_Os01g07520	43.9354	47.8747	52.1344	49.33	51.2821	48.0813
LOC_Os01g07530	27.1665	17.0526	12.5472	15.42	8.72223	10.6561
LOC_Os01g07540	2.00341	1.59627	3.04752	2.85271	3.04242	1.60488
LOC_Os01g07550	0	0	0	0	0	0
LOC_Os01g07560	21.6503	21.0734	22.1602	23.6131	22.3019	24.7496
LOC_Os01g07570	12.0774	17.0097	22.709	19.2703	17.6942	20.9875
LOC_Os01g07590	1.85181	4.07146	3.07088	2.27158	2.80232	2.13041
LOC_Os01g07600	1.0308	1.09672	1.23609	1.60334	1.15742	1.00187
LOC_Os01g07610	3.378	2.36316	2.0216	2.54392	2.58802	2.32808
LOC_Os01g07620	0.675054	1.02139	0.369455	0.48012	0.625696	0.466218
LOC_Os01g07630	11.2884	14.5232	16.6993	13.1559	11.5141	11.8576
LOC_Os01g07640	0.154949	0.266061	0.237884	0.0810432	0.159698	0
LOC_Os01g07650	0	0	0	0	0	0
LOC_Os01g07660	0	0	0	0.0253764	0.0899944	0
LOC_Os01g07670	0	0	0	0	0	0
LOC_Os01g07680	0	0	0	0	0	0
LOC_Os01g07700	10.9173	11.0474	11.2228	12.6688	13.5847	13.6205
LOC_Os01g07710	0	0	0	0	0	0
LOC_Os01g07720	36.0721	38.2668	33.7696	36.0075	41.8134	38.0076
LOC_Os01g07730	16.906	19.2485	18.472	16.5713	14.9795	17.8578
LOC_Os01g07740	20.4983	19.0254	20.115	19.4099	18.6435	18.089
LOC_Os01g07750	12.0293	10.9144	12.5604	12.3456	13.7359	14.5313
LOC_Os01g07760	117.179	91.6661	80.9291	84.4701	95.7483	86.4739
LOC_Os01g07770	2.57278	4.12943	4.87366	4.63812	3.86569	4.73098
LOC_Os01g07780	63.169	95.3928	45.1526	56.5867	37.9009	70.9129
LOC_Os01g07790	0	0	0	0	0	0
LOC_Os01g07800	1.59896	1.08762	0.929041	0.871217	1.03246	1.13243
LOC_Os01g07810	48.1976	50.0226	54.3256	57.9705	57.0415	54.7621
LOC_Os01g07820	0.0362156	0	0.0411625	0.012454	0.0147037	0
LOC_Os01g07830	0	0	0	0	0	0
LOC_Os01g07840	0.019461	0	0	0.00665509	0.0078529	0.0094036
LOC_Os01g07850	5.82568	8.28589	6.46449	6.72697	3.56651	7.44245
LOC_Os01g07860	0	0	0	0	0	0
LOC_Os01g07870	14.9751	10.8989	9.02159	17.864	17.1895	18.2699
LOC_Os01g07880	13.1166	9.57296	19.3589	24.6755	17.6474	18.0653
LOC_Os01g07890	6.34064	4.5087	5.31644	8.04877	8.49806	6.13123
LOC_Os01g07900	2.30583	4.33249	2.85482	1.91289	1.45444	1.36273
LOC_Os01g07910	56.331	54.0951	55.5433	60.5998	51.3832	65.7348
LOC_Os01g07920	6.04941	7.63591	6.65557	7.48525	9.32067	10.1561
LOC_Os01g07930	0	0	0	0	0	0
LOC_Os01g07940	1.21287	1.60087	2.05685	1.83516	1.48299	1.38166
LOC_Os01g07950	31.8489	20.4543	24.0516	28.1882	31.3979	26.9915
LOC_Os01g07960	50.7133	50.1521	56.5506	60.7927	50.4651	52.119
LOC_Os01g07970	28.9409	24.8563	13.9654	23.9849	19.2609	25.8487
LOC_Os01g07980	5.03661	2.31104	1.52569	3.62333	2.86524	3.33267
LOC_Os01g07990	0.428742	0.0735329	0.131592	0.321509	0.325258	0.207439
LOC_Os01g08000	8.25359	4.53715	5.9252	6.64647	6.85548	5.94683
LOC_Os01g08010	5.18751	4.76276	3.77228	5.20336	5.66269	5.87302
LOC_Os01g08020	0.147027	0.0672731	0.0745636	0.101547	0.139951	0.0952171
LOC_Os01g08050	0	0	0	0	0	0
LOC_Os01g08060	0	0	0	0	0	0
LOC_Os01g08070	0	0	0	0	0	0
LOC_Os01g08090	28.8102	27.8156	32.576	39.2261	31.4012	47.1338
LOC_Os01g08100	1.58637	0.975019	1.66955	1.89621	1.93191	1.83634
LOC_Os01g08110	11.3881	13.7031	15.1908	13.9408	17.3562	16.1609
LOC_Os01g08120	0.485875	0.500381	0.742006	0.31587	0.323477	0.561705
LOC_Os01g08130	3.16617	5.35272	3.29736	2.85872	1.49892	4.29286
LOC_Os01g08140	11.7563	23.5796	17.1123	18.0678	8.99614	18.3988
LOC_Os01g08150	12.9069	12.5675	15.9684	13.8028	12.0199	13.6819
LOC_Os01g08160	2.55078	2.98496	2.67578	2.04832	1.39988	2.34101
LOC_Os01g08170	11.3449	9.989	7.39369	8.21144	9.01598	11.8289
LOC_Os01g08180	0	0	0	0	0	0
LOC_Os01g08190	1.29827	2.40284	4.02178	1.48929	0.932013	0.647747
LOC_Os01g08200	26.4199	28.7406	32.5114	33.5731	36.3379	32.5434
LOC_Os01g08220	0.332878	0.686428	1.72173	0.469606	0.74117	0.654003
LOC_Os01g08240	0	0	0	0	0	0
LOC_Os01g08250	0.0228574	0	0.00862389	0	0.00923486	0
LOC_Os01g08260	3.22228	7.56982	18.5264	1.45232	1.79771	0.858968
LOC_Os01g08270	20.1205	19.2402	22.2727	26.9339	32.9789	28.1625
LOC_Os01g08280	5.90546	6.04527	7.11191	7.12283	7.73394	6.19312
LOC_Os01g08290	7.74256	7.35469	8.98382	8.3371	8.0391	9.35342
LOC_Os01g08300	0	31.5809	117.722	28.1795	105.274	0
LOC_Os01g08310	4.31127	6.7803	8.5999	6.17305	6.46902	5.64022
LOC_Os01g08320	42.7216	71.0574	54.861	47.7803	51.2935	56.6318
LOC_Os01g08330	0	0	0	0	0	0.0457997
LOC_Os01g08340	5.3612	4.94557	5.00281	4.8328	4.4992	4.94314
LOC_Os01g08350	2.07483	1.92666	2.22802	2.6362	0.707541	1.8769
LOC_Os01g08360	0	0.464037	0	0	0	0
LOC_Os01g08370	1.36942	2.0294	2.0712	1.98178	3.084	2.77724
LOC_Os01g08380	25.8731	26.4337	35.7733	25.4807	19.7701	27.7762
LOC_Os01g08390	0	0	0	0	0	0
LOC_Os01g08400	25.7643	30.0748	26.7985	26.8848	26.5246	26.6328
LOC_Os01g08410	58.2568	49.6153	53.269	62.7698	63.4264	58.9611
LOC_Os01g08420	8.0213	7.33843	8.98167	7.28029	8.19157	7.40689
LOC_Os01g08430	8.55751	8.48903	9.12048	8.05053	9.93453	7.71148
LOC_Os01g08440	10.6656	13.8133	20.92	10.439	7.45824	23.7854
LOC_Os01g08450	63.3382	74.9678	73.2438	77.6174	80.4696	84.1198
LOC_Os01g08460	3.37602	3.54391	2.78584	1.44676	1.24473	2.20412
LOC_Os01g08464	0	0	0.119888	0.218206	0.194011	0.0754565
LOC_Os01g08470	14.1571	15.5705	18.4986	13.7394	16.5529	14.2996
LOC_Os01g08480	0	0	0	0	0	0
LOC_Os01g08490	0	0	0	0	0	0
LOC_Os01g08500	0	0	0	0	0	0
LOC_Os01g08510	1.65045	2.11636	2.8367	1.9763	2.26316	2.14981
LOC_Os01g08520	2.0343	2.48384	5.23063	2.75654	3.04161	1.98564
LOC_Os01g08530	0.0864563	0	0	0.0604765	0.14305	0.0422783
LOC_Os01g08540	3.57285	3.7935	3.75088	3.57904	3.23722	3.12892
LOC_Os01g08550	3.70565	3.30753	3.65602	2.9133	2.68318	3.72851
LOC_Os01g08560	62.5911	66.7854	82.3561	102.246	101.277	88.2761
LOC_Os01g08570	0	0	0	0	0	0
LOC_Os01g08580	7.83936	7.40635	8.26578	8.09442	8.30535	7.8178
LOC_Os01g08590	0	0	0	0	0	0
LOC_Os01g08600	1.58375	1.21139	0.766835	1.26952	1.431	1.48678
LOC_Os01g08610	0	0	0	0	0	0
LOC_Os01g08620	0	0	0	0	0	0
LOC_Os01g08630	0	0	0.032565	0.0295897	0	0
LOC_Os01g08640	0	0	0	0	0	0
LOC_Os01g08650	7.29904	7.66319	6.23849	6.45573	7.15607	5.37262
LOC_Os01g08660	58.2845	67.2498	58.7962	69.9655	62.9057	72.7228
LOC_Os01g08670	7.14206	7.98997	8.99082	7.22008	7.72614	11.0977
LOC_Os01g08680	3.21546	2.12165	2.54571	2.95903	4.1023	3.97947
LOC_Os01g08690	7.67965	7.7175	8.52411	7.91569	8.92657	7.89998
LOC_Os01g08700	236.243	210.808	203.008	203.134	181.767	166.752
LOC_Os01g08710	0.941457	4.16976	4.61662	1.47253	0.914893	1.42609
LOC_Os01g08720	0	0	0	0	0	0
LOC_Os01g08730	0	0	0	0	0	0
LOC_Os01g08740	0	0	0	0	0	0
LOC_Os01g08750	18.2082	13.6263	15.5399	14.2325	16.5839	11.8616
LOC_Os01g08760	19.2487	14.8138	14.367	24.3254	22.2243	19.5934
LOC_Os01g08770	14.5472	11.6821	14.4765	14.9309	13.9813	12.6259
LOC_Os01g08780	23.1811	12.1267	13.6627	6.12319	7.4831	6.05394
LOC_Os01g08790	0.627664	0.864836	0.837939	1.06902	0.453575	0.732322
LOC_Os01g08800	0.418154	0.574303	0.667074	0.412029	0.343777	0.339782
LOC_Os01g08810	18.0536	19.3266	11.0085	8.04227	9.92871	8.43225
LOC_Os01g08814	19.2336	14.9282	15.3171	15.2326	14.078	14.8017
LOC_Os01g08820	1.67094	1.80273	2.91535	2.60616	2.12626	2.03301
LOC_Os01g08830	40.5079	25.8332	26.4013	31.7955	37.6161	28.3901
LOC_Os01g08840	0.797264	0.827494	0.679064	1.55382	1.48748	4.12722
LOC_Os01g08850	9.25547	7.34434	6.63864	7.17396	6.62004	6.24934
LOC_Os01g08860	21.1862	6.82807	5.116	5.83586	4.44838	6.59243
LOC_Os01g08870	85.7942	58.685	64.9455	56.9961	32.1951	44.4873
LOC_Os01g08880	11.2857	10.7952	10.961	7.62212	6.54511	7.63064
LOC_Os01g08890	11.6939	10.2432	9.99212	10.8585	11.4731	10.8523
LOC_Os01g08930	13.7935	11.0728	10.1127	9.25986	8.43801	10.1162
LOC_Os01g08940	0	0	0	0	0	0
LOC_Os01g08950	1.79717	1.16639	1.19641	1.15763	1.32825	1.71297
LOC_Os01g08960	33.2098	29.3783	35.4614	35.951	42.0694	36.0085
LOC_Os01g08970	46.5812	30.7191	37.7416	38.6347	43.5339	35.6692
LOC_Os01g08980	0	0	0	0	0	0
LOC_Os01g08990	0.328233	0.451789	0.12953	0.11791	0.209762	0.0813899
LOC_Os01g09000	41.8754	47.1429	51.0089	55.6981	49.9262	51.5791
LOC_Os01g09010	171.16	197.414	187.862	202.982	206.521	218.516
LOC_Os01g09020	13.0261	9.80022	11.07	9.44768	14.6033	9.42959
LOC_Os01g09030	4.13022	5.43009	3.19047	5.65923	10.1329	5.59586
LOC_Os01g09050	0	0	0	0	0	0
LOC_Os01g09060	0	0.100288	0.114378	0.156109	0.0616736	0
LOC_Os01g09080	34.2053	58.8725	50.1467	44.1704	36.4873	47.3946
LOC_Os01g09090	0	0	0	0	1.07696	0.236707
LOC_Os01g09100	19.5308	13.5327	9.60906	5.8962	13.0109	7.67613
LOC_Os01g09110	0	0	0	0	0	0
LOC_Os01g09120	11.1276	9.69347	7.60937	8.48741	7.77072	8.63348
LOC_Os01g09130	0	0	0.157016	0.143041	0	0
LOC_Os01g09140	0	0	0	0	0	0.219144
LOC_Os01g09150	0.39154	0.674152	0.858662	2.41777	2.61756	4.58957
LOC_Os01g09160	0	0	0	0	0	0
LOC_Os01g09170	0.0372174	0.0255275	0	0.0445328	0.00750663	0.0089904
LOC_Os01g09180	0	0	0	0	0	0
LOC_Os01g09190	0.14559	0	0.0571097	1.09124	1.60127	1.72702
LOC_Os01g09200	55.8912	63.4692	80.3371	77.5004	85.5652	73.8832
LOC_Os01g09206	0	0	0	0	0	0
LOC_Os01g09212	0	0	0	0	0	0
LOC_Os01g09220	31.4648	30.4133	40.6819	35.6041	28.8579	21.8433
LOC_Os01g09230	0.615386	0.30198	0.643217	0.430678	0.218307	0.258009
LOC_Os01g09240	0	0	0	0	0	0
LOC_Os01g09246	28.1749	23.5774	27.7958	30.5168	32.5576	30.2818
LOC_Os01g09252	8.44529	7.81721	8.94808	8.61526	9.01981	7.41782
LOC_Os01g09260	1.16955	2.08858	2.30465	2.44727	6.14065	3.95934
LOC_Os01g09270	5.10584	14.6172	5.64346	9.21848	3.2431	17.4356
LOC_Os01g09280	16.2869	8.57705	8.5097	8.44221	12.1742	9.47743
LOC_Os01g09290	0.568057	2.15617	1.51579	1.49021	1.14139	0.575979
LOC_Os01g09300	85.1875	60.3811	46.9589	42.8845	39.3371	44.3843
LOC_Os01g09305	8.49122	6.62671	6.83082	6.15329	6.08708	6.10992
LOC_Os01g09310	2.2928	1.99116	1.83211	1.56439	1.8906	1.89236
LOC_Os01g09320	93.166	82.5778	88.8216	86.4532	89.9554	71.5841
LOC_Os01g09330	0	0	0	0	0	0
LOC_Os01g09340	0.302835	0.311984	0.319457	0.237446	0.155955	0.332562
LOC_Os01g09350	0	0	0.757065	0.702721	0	0
LOC_Os01g09360	0	0.278659	0	0	0.0874639	0.101014
LOC_Os01g09370	11.9877	8.47408	8.96192	8.87279	9.73919	9.55856
LOC_Os01g09384	1.97766	1.14424	1.61736	2.25555	1.98561	1.69217
LOC_Os01g09400	0	0	0	0	0	0
LOC_Os01g09410	3.71481	2.38869	2.24596	3.50194	4.27105	2.97216
LOC_Os01g09420	35.982	25.6822	26.0022	28.8192	33.7137	27.376
LOC_Os01g09430	16.5162	15.848	19.4352	12.1969	15.4094	11.4877
LOC_Os01g09440	0	0	0	0	0	0
LOC_Os01g09450	9.37311	14.5949	11.6957	7.20415	8.57514	8.25301
LOC_Os01g09460	6.03386	4.57903	4.17449	5.31224	5.52231	5.2275
LOC_Os01g09470	2.60378	3.11741	3.57533	2.87625	2.24797	3.7088
LOC_Os01g09480	0	0	0	0	0	0
LOC_Os01g09490	0	0	0.0115975	0.0105254	0	0.0148465
LOC_Os01g09500	1.76829	0.348416	0.718433	0.748993	0.779881	1.01862
LOC_Os01g09510	283.05	272.196	240.492	290.599	285.959	323.349
LOC_Os01g09520	0	0	0	0	0	0
LOC_Os01g09530	0	0	0	0	0	0
LOC_Os01g09540	5.41137	2.17957	5.39843	4.15388	7.35153	4.15696
LOC_Os01g09550	41.5484	38.4992	33.5969	24.2546	25.8339	26.4754
LOC_Os01g09560	123.969	142.999	148.089	154.062	159.281	169.401
LOC_Os01g09570	106.579	92.9191	72.1301	72.159	81.208	74.6533
LOC_Os01g09580	10.5184	11.5244	18.3341	17.474	14.8691	16.5135
LOC_Os01g09590	39.5878	33.88	30.2064	28.8571	32.0875	34.1361
LOC_Os01g09600	0	0	0	0	0	0
LOC_Os01g09610	0	0	0	0.0160701	0	0
LOC_Os01g09620	60.8813	50.9751	43.6373	46.3896	40.8724	42.4169
LOC_Os01g09640	37.0753	28.0872	28.2289	28.423	24.818	24.1459
LOC_Os01g09650	0	0	0	0	0	0
LOC_Os01g09660	5.09473	5.97703	5.32954	3.69197	5.11314	4.60594
LOC_Os01g09665	0.405276	0.905164	1.44977	1.46027	1.13792	1.19229
LOC_Os01g09670	15.7789	20.713	22.0726	17.1117	17.3005	20.0642
LOC_Os01g09680	0	0	0	0	0	0
LOC_Os01g09690	0	0	0	0	0	0
LOC_Os01g09700	2.55389	6.79501	4.92881	4.18834	4.32109	5.09974
LOC_Os01g09710	0	0	0	0	0	0
LOC_Os01g09720	0	0	0	0.0889341	0.105783	0
LOC_Os01g09730	0	0	0	0	0.0341458	0
LOC_Os01g09740	3.44338	2.21987	2.98704	2.41993	2.97599	2.84399
LOC_Os01g09750	1.95518	2.12951	2.47066	2.34445	2.04484	1.97365
LOC_Os01g09760	6.98983	4.45876	5.91985	6.82207	7.4697	6.38238
LOC_Os01g09770	29.7762	33.4183	22.0525	22.2018	18.1148	23.1742
LOC_Os01g09790	8.70362	11.1773	11.7402	9.92464	7.91065	11.4927
LOC_Os01g09800	13.0811	13.1342	13.6691	18.2265	21.2578	16.5275
LOC_Os01g09810	0	0.269895	0.165708	0	0.3628	0.201651
LOC_Os01g09830	14.3712	13.0113	11.4145	14.2168	14.9318	17.1316
LOC_Os01g09850	23.7638	25.9355	22.1183	23.4245	25.3453	25.6004
LOC_Os01g09860	13.5484	20.3759	26.8976	16.1764	15.7719	16.1256
LOC_Os01g09870	0	0.23237	0.280861	1.02684	0.153235	1.03285
LOC_Os01g09880	58.9626	97.5765	93.9334	86.3036	57.8681	71.0059
LOC_Os01g09890	49.6884	47.5115	60.7262	66.4465	59.3768	57.5007
LOC_Os01g09900	0.977353	0.951069	1.06417	0.2275	1.84948	1.19377
LOC_Os01g09930	0	0	0	0	0	0
LOC_Os01g09940	0	0	0	0	0	0
LOC_Os01g09950	0	0	0	0	0	0
LOC_Os01g09960	0	0	0	0	0	0
LOC_Os01g09970	0	0	0	0	0	0
LOC_Os01g09980	0	0	0	0	0	0
LOC_Os01g09990	19.7306	20.5808	17.4516	23.2781	30.6551	24.4569
LOC_Os01g10000	0	0	0	0	0	0
LOC_Os01g10010	13.5735	14.814	13.104	15.2779	11.786	17.3903
LOC_Os01g10020	11.0021	11.626	12.8738	11.9902	13.4674	12.4862
LOC_Os01g10030	0	0.0826696	0.0609292	0.13827	0.016327	0.0584243
LOC_Os01g10040	22.2158	30.0746	15.9993	12.5823	13.3212	15.3772
LOC_Os01g10050	11.3972	10.0118	11.7548	11.5838	10.8669	9.43048
LOC_Os01g10060	0	0.607805	0	0	0.463832	0.483061
LOC_Os01g10070	0	0	0.149573	0.136772	0	0.182852
LOC_Os01g10080	4.76161	2.66404	3.43626	3.00699	2.77354	4.0791
LOC_Os01g10090	0.794915	1.04219	0.498428	0.503072	0.624417	0.634478
LOC_Os01g10100	7.11457	5.01104	6.56088	4.28838	5.00111	5.08006
LOC_Os01g10110	0.183243	1.76072	0.678921	0.948252	0.466631	0.555994
LOC_Os01g10120	0	0	0	0	0	0
LOC_Os01g10130	0.506189	0.645594	0.858983	0.352388	0.20828	0.141089
LOC_Os01g10140	2.66302	3.04562	4.43371	1.38764	1.3855	0.851169
LOC_Os01g10150	32.1218	28.8003	34.9957	36.3038	40.9496	35.1602
LOC_Os01g10160	0	0	0	0	0	0
LOC_Os01g10170	0	0	0	0	0	0
LOC_Os01g10180	10.2222	6.73855	7.22752	8.66222	5.864	12.0254
LOC_Os01g10195	1.25888	0.648894	0.89357	0.590762	0.393267	0.875011
LOC_Os01g10200	0	0	0	0	0	0
LOC_Os01g10210	1.61217	3.10258	4.37289	4.88406	4.1226	4.11507
LOC_Os01g10230	1.0963	0.21553	0	0.112226	0.0665314	0.232689
LOC_Os01g10240	0	0	0	0	0	0
LOC_Os01g10250	20.0562	16.6015	18.3906	15.4767	19.8331	18.9561
LOC_Os01g10260	0	0	0	0	0	0
LOC_Os01g10270	0	0	0	0	0	0.102187
LOC_Os01g10280	12.3329	11.9504	14.7301	13.7741	12.7765	12.8759
LOC_Os01g10290	71.9347	76.4316	71.3974	67.4515	89.054	80.5312
LOC_Os01g10300	3.19305	2.60168	2.94293	2.7597	2.47541	2.32653
LOC_Os01g10310	0	0	0	0	0	0
LOC_Os01g10320	29.4008	20.7962	18.6507	22.0727	18.9591	21.6515
LOC_Os01g10340	19.3922	21.6515	28.579	31.7977	28.9329	27.6996
LOC_Os01g10350	12.6721	10.2242	11.1905	11.506	9.8803	13.43
LOC_Os01g10370	0.116008	0.0797497	0.225374	0	0.0970474	0.0570322
LOC_Os01g10380	0	0	0	0	0	0
LOC_Os01g10390	0	0	0	0	0	0
LOC_Os01g10400	195.327	227.93	176.206	24.6082	31.5915	34.3008
LOC_Os01g10410	0	0	0	0	0	0
LOC_Os01g10420	0	0	0	0	0	0
LOC_Os01g10430	6.88022	6.68241	9.65122	6.63482	6.15756	5.56971
LOC_Os01g10440	16.6022	15.9887	7.17934	8.55222	10.718	14.3973
LOC_Os01g10450	6.79987	8.26184	10.284	7.58989	9.45407	8.89991
LOC_Os01g10460	0.190663	0.393892	0.303585	0.138262	0	0.570084
LOC_Os01g10470	0	0	0	0	0	0
LOC_Os01g10480	0	0	0	0	0	0
LOC_Os01g10490	0	5.67134	30.3928	0	0	0.0525996
LOC_Os01g10504	0	0.364134	0.811867	0.0388671	0	0.172883
LOC_Os01g10520	0.25504	0.145858	0.112952	0.0878889	0.0691919	0.103118
LOC_Os01g10530	25.5343	23.8408	22.5636	20.6057	22.7757	21.8717
LOC_Os01g10550	0	0	0	0	0	0
LOC_Os01g10560	0	0	0	0	0	0
LOC_Os01g10580	3.53634	6.89201	4.48896	4.91156	4.58526	5.22421
LOC_Os01g10590	0	0	0	0.397296	0	0
LOC_Os01g10600	10.2814	8.21917	7.30112	6.25868	6.55951	6.88092
LOC_Os01g10610	72.8942	78.9387	63.3809	62.5341	63.5883	55.9084
LOC_Os01g10630	0.681563	1.20657	1.36414	1.23758	1.22376	0.637091
LOC_Os01g10640	2.31739	0.736331	0.565376	0	0.610907	0.0886327
LOC_Os01g10650	0	0	0	0	0	0
LOC_Os01g10660	0	0	0	0	0	0
LOC_Os01g10670	0	0	0	0	0	0
LOC_Os01g10680	7.92743	6.82039	8.15107	6.24862	6.22108	8.24284
LOC_Os01g10690	5.16897	3.99184	5.51782	5.34553	4.5547	5.36627
LOC_Os01g10700	0	0	0.0202694	0.0184047	0	0
LOC_Os01g10710	0	0	0	0.0161328	0	0.0226988
LOC_Os01g10720	0	0	0	0	0	0
LOC_Os01g10740	0	0	0	0	0	0
LOC_Os01g10750	0	0	0	0	0	0
LOC_Os01g10760	0	0	0	0	0	0
LOC_Os01g10770	0	0	0	0	0	0
LOC_Os01g10780	0	0	0	0	0	0
LOC_Os01g10790	8.78179	7.33778	8.94789	10.1667	9.6389	8.49701
LOC_Os01g10800	0.668656	0.917618	0.813065	0.846859	0.756997	0.76737
LOC_Os01g10810	0	0	0	0	0	0
LOC_Os01g10820	308.58	296.011	212.028	263.27	227.35	287.449
LOC_Os01g10830	4.5418	3.87954	1.97292	2.74953	3.12698	3.64546
LOC_Os01g10840	50.27	69.0367	57.0195	54.2078	54.0191	57.2931
LOC_Os01g10850	1.56078	7.24823	13.1088	3.93495	4.13158	6.20146
LOC_Os01g10860	5.85161	5.91134	5.48126	4.13956	4.8015	5.16964
LOC_Os01g10870	30.6105	2.69138	3.51355	2.36573	7.65086	3.19061
LOC_Os01g10880	5.38885	3.91802	19.2316	6.02216	3.72835	3.56859
LOC_Os01g10890	2.17138	2.29654	1.72412	1.5657	2.61876	1.11368
LOC_Os01g10900	0.207465	1.18182	1.35797	0.414526	0.185727	0.261667
LOC_Os01g10910	0	0	0	0	0	0
LOC_Os01g10920	0	0.0454012	0.0505729	0.0459334	0	0.0322156
LOC_Os01g10930	5.30529	7.8965	5.58078	4.3408	5.12779	5.05518
LOC_Os01g10940	0	0	0	0.139824	0	0
LOC_Os01g10950	11.1541	19.3256	14.5048	10.2333	8.41899	13.0085
LOC_Os01g10960	0.199804	0.548793	0.81519	0.370206	0.628959	0.324533
LOC_Os01g10970	0	0	0	0	0	0
LOC_Os01g10980	0.569791	0.783366	0.486741	0.482794	0.61918	0.168011
LOC_Os01g10990	1.36431	0.165374	0.308293	0.392137	2.15278	0.666424
LOC_Os01g11000	0	0	0	0	0	0
LOC_Os01g11010	18.6908	19.8714	21.0581	18.4532	11.2494	20.3559
LOC_Os01g11020	0	0.202348	0.482806	0.330637	0.131357	0.148865
LOC_Os01g11040	20.9949	23.9034	29.8441	24.3828	23.7608	22.7574
LOC_Os01g11054	24.716	24.2028	26.8143	33.1285	30.2257	31.5932
LOC_Os01g11070	15.8342	14.2025	21.8696	22.8142	22.2505	18.8823
LOC_Os01g11080	0	0	0	0	0	0
LOC_Os01g11110	14.4447	11.4372	10.8199	10.2365	9.13253	10.4022
LOC_Os01g11120	36.2474	40.6865	36.5259	40.2827	38.1452	40.2805
LOC_Os01g11130	0	0.211831	0.10241	0.0265597	0.0156801	0.0187086
LOC_Os01g11140	0	0	0	0	0	0
LOC_Os01g11150	0.0959117	0.461326	0.88867	0.269227	0.0398146	0.140946
LOC_Os01g11160	10.9297	24.7974	16.3263	24.8089	18.0053	18.9991
LOC_Os01g11170	0	0	0	0	0	0
LOC_Os01g11190	0	0	0	0	0	0
LOC_Os01g11200	0	0	0	0	0	0
LOC_Os01g11210	2.02019	4.26074	3.15864	3.7353	2.60979	4.78331
LOC_Os01g11220	0.298709	1.02575	0.945007	1.01456	0.369052	0.65594
LOC_Os01g11230	99.8356	65.5334	64.3766	96.94	88.9817	113.7
LOC_Os01g11240	14.9802	32.8428	30.4449	20.5907	19.1117	19.5184
LOC_Os01g11250	0.212968	0.109644	0.182514	0.220965	0.0435055	0.0258817
LOC_Os01g11260	3.92751	5.06284	5.96063	5.6058	5.49324	4.50093
LOC_Os01g11270	0.271351	0.372664	0.181704	0.25935	0.250799	0.330631
LOC_Os01g11280	0	0.465721	0.577971	0	0	0.0367711
LOC_Os01g11300	0.296889	1.12144	0.341496	0.310223	0.152809	0.253513
LOC_Os01g11310	0	0	0	0	0	0
LOC_Os01g11320	0	0	0	0	0	0
LOC_Os01g11330	0.139562	0	0	0	0	0.034022
LOC_Os01g11340	19.8775	26.4308	26.5771	31.9803	26.1891	39.6001
LOC_Os01g11350	2.54946	6.07139	6.53892	4.69381	5.34023	4.61164
LOC_Os01g11360	0	0	0	0.292691	0	0
LOC_Os01g11370	14.9612	14.7179	17.1912	17.6869	18.2659	13.711
LOC_Os01g11390	0	0	0	0	0	0.268918
LOC_Os01g11400	3.87464	1.37756	1.03542	1.92785	3.55035	1.17079
LOC_Os01g11414	74.5779	97.7636	84.9294	68.6337	67.1048	76.5087
LOC_Os01g11430	0	0.0449666	0.0500795	0	0	0.0638082
LOC_Os01g11450	0	0	0	0	0.0179998	0
LOC_Os01g11460	0.517107	1.53937	1.12778	0.693229	0.748573	0.421433
LOC_Os01g11470	0	0	0.31156	0	0.346106	0.367816
LOC_Os01g11480	0	0	0.149573	0	0	0.182852
LOC_Os01g11490	0	0	0	0	0	0.109161
LOC_Os01g11500	0.215387	0.445226	0.345756	0	0	0.215645
LOC_Os01g11510	0	0	0	0	0	0
LOC_Os01g11520	7.62898	11.2045	8.61729	17.469	12.8829	15.8941
LOC_Os01g11550	8.07763	5.01622	12.232	5.14603	5.45068	5.72111
LOC_Os01g11570	22.3012	23.5619	20.714	25.3904	28.3917	23.7222
LOC_Os01g11580	21.679	22.5034	23.3733	23.7878	22.6582	21.9864
LOC_Os01g11590	4.43773	4.42829	4.725	4.14717	4.7024	5.7129
LOC_Os01g11600	105.145	22.8438	16.2099	26.7421	28.6024	25.2759
LOC_Os01g11620	66.7929	118.962	104.171	83.9603	92.6524	87.7502
LOC_Os01g11640	0	0	0	0	0	0
LOC_Os01g11650	241.08	264.858	242.186	290.803	279.323	319.16
LOC_Os01g11660	1.88841	2.86857	1.84384	1.25695	1.23938	2.14351
LOC_Os01g11670	0	0.0523231	0.467642	0.0265522	0.0313917	0
LOC_Os01g11680	0	0	0	0	0	0
LOC_Os01g11690	0	0	0	0	0	0
LOC_Os01g11700	2.41496	2.67086	2.31528	5.10112	3.98201	4.46566
LOC_Os01g11704	0	0	0	0	0	0
LOC_Os01g11710	1.84356	10.3531	23.3399	1.7151	1.99995	1.70016
LOC_Os01g11720	0	0	0	0	0	0
LOC_Os01g11730	100.367	212.74	112.619	257.13	79.0956	148.181
LOC_Os01g11740	0	0	0	0	0	0
LOC_Os01g11750	5.84835	6.46403	11.2679	5.91232	9.06087	7.32711
LOC_Os01g11760	13.6457	10.8326	10.5949	16.7368	18.2696	22.7024
LOC_Os01g11770	0.763956	0	0	0.14807	0.177075	0.59145
LOC_Os01g11780	0.240952	0.332244	0	0	0.211566	0
LOC_Os01g11790	0.177246	0.243541	0.273079	0.341208	0.330196	1.43071
LOC_Os01g11800	0	0	0	0	0	0
LOC_Os01g11810	25.3338	35.447	35.9957	22.5969	23.1481	20.3398
LOC_Os01g11820	0	0.0908337	0.25793	0.14077	0.611443	0.260494
LOC_Os01g11830	0	0	0.0498938	0	0.0537491	0
LOC_Os01g11840	0	0	0	0	0	0
LOC_Os01g11850	0	0	0.0354919	0	0	0
LOC_Os01g11860	1.84246	4.94755	3.25295	7.19899	7.64818	3.4794
LOC_Os01g11870	0	0	0	0	0	0
LOC_Os01g11880	13.8357	14.2471	10.0378	12.0309	18.6169	12.6979
LOC_Os01g11900	23.7713	26.2402	33.0799	34.4391	37.4961	31.0662
LOC_Os01g11910	39.5792	30.7783	45.7326	47.6429	41.7695	52.8809
LOC_Os01g11920	2.25091	2.47412	2.58634	2.4788	3.43494	3.19552
LOC_Os01g11940	1.98942	1.36726	1.54039	0.515894	1.39551	0.770566
LOC_Os01g11946	7.51349	6.54954	7.35412	7.14947	7.14175	5.19702
LOC_Os01g11952	8.34992	8.11602	9.84785	8.75307	7.75593	7.30574
LOC_Os01g11960	7.46842	5.81956	7.90226	7.53151	8.04075	5.42713
LOC_Os01g11970	4.15786	4.76634	4.50219	3.75043	3.85913	4.99432
LOC_Os01g11980	6.09059	8.13951	7.45907	9.12113	9.82577	7.83916
LOC_Os01g11990	2.2763	1.56394	1.61449	1.4034	0.905482	1.64881
LOC_Os01g12000	38.6236	28.6545	26.4741	27.0844	27.8656	26.3789
LOC_Os01g12010	0	0	0	0	0	0
LOC_Os01g12020	0	0	0.0235737	0	0	0
LOC_Os01g12030	0	0	0	0	0	0
LOC_Os01g12040	0	0	0	0	0	0
LOC_Os01g12060	4.74701	4.48243	1.29942	2.72034	3.46283	1.57294
LOC_Os01g12070	18.9814	11.9491	18.3888	23.729	11.4562	14.3771
LOC_Os01g12080	21.3353	16.9536	18.0614	22.7448	23.5301	17.6727
LOC_Os01g12090	46.3639	38.8663	25.215	31.5586	30.4322	35.4001
LOC_Os01g12100	189.015	59.8727	42.7103	70.0994	102.893	77.0144
LOC_Os01g12110	7.97301	8.15034	10.3656	8.26775	11.9833	10.659
LOC_Os01g12120	0	0	0	0	0	0
LOC_Os01g12130	2.73621	2.51186	2.38975	4.55047	2.89593	3.35835
LOC_Os01g12140	0	0	0	0	0	0
LOC_Os01g12150	0	0	0	0	0	0
LOC_Os01g12160	7.2624	11.5065	7.76116	5.22197	5.25748	7.38866
LOC_Os01g12170	0	0	0	0	0	0
LOC_Os01g12180	5.37883	6.63902	4.45404	3.88966	4.04507	3.24353
LOC_Os01g12190	1.21588	1.39588	2.26758	1.40196	0.0876384	0.506038
LOC_Os01g12200	11.0162	9.48275	10.6906	12.4686	13.5534	11.9164
LOC_Os01g12210	0.126589	1.34721	0.48369	0.241609	0.259563	0.154118
LOC_Os01g12220	0.721254	0.744845	0.214601	0.586273	0.463825	0.0896868
LOC_Os01g12230	1.34975	2.06358	2.06192	1.60828	0.826116	1.18694
LOC_Os01g12240	0	0	0	0	0	0
LOC_Os01g12250	1.96066	1.46402	1.57435	1.78816	1.02213	2.29226
LOC_Os01g12260	13.9194	17.0181	25.1276	28.9344	37.3003	25.722
LOC_Os01g12270	1.46965	2.07665	1.51413	4.21632	3.43869	1.72635
LOC_Os01g12280	5.44515	4.53904	5.0829	4.63477	6.74797	5.3772
LOC_Os01g12290	1.43771	0.740155	1.17275	2.11189	2.5995	1.67178
LOC_Os01g12304	7.2066	5.85399	5.24934	7.38947	8.1998	5.95122
LOC_Os01g12310	0	0	0	0	0	0
LOC_Os01g12320	38.087	35.8121	52.5153	62.7733	50.7241	48.1235
LOC_Os01g12330	0	0	0	0	0	0
LOC_Os01g12340	3.75076	3.09461	3.32442	2.39693	2.83552	2.62601
LOC_Os01g12350	0.262439	0.437352	0.454714	0.412741	0.213204	0.472524
LOC_Os01g12360	0.0930434	0.0893463	0.0911512	0.0572564	0.135119	0.125866
LOC_Os01g12374	2.33838	1.60832	1.66832	1.51772	0.98614	1.0862
LOC_Os01g12381	6.07365	5.01454	3.64064	6.24598	5.15086	7.73883
LOC_Os01g12390	17.0228	24.3284	26.1173	24.5752	21.7558	26.969
LOC_Os01g12400	3.86034	3.58266	4.34818	2.91893	3.01846	3.34238
LOC_Os01g12410	0.732229	1.04116	1.49366	1.73597	1.3244	1.77944
LOC_Os01g12420	3.60374	6.25957	6.16836	5.6612	5.43557	6.82365
LOC_Os01g12430	2.98538	1.83796	2.81777	2.28558	3.6108	2.59936
LOC_Os01g12440	7.75402	7.84895	11.9923	10.5671	11.0618	10.5538
LOC_Os01g12460	0.973861	0.478455	1.25256	0.891804	0.528355	0.824188
LOC_Os01g12464	6.81544	6.03489	7.68414	10.0403	9.06696	7.08914
LOC_Os01g12470	8.19051	3.77206	3.95382	5.76772	5.29378	5.02079
LOC_Os01g12480	27.1435	17.8447	26.3671	30.7882	26.7814	25.2905
LOC_Os01g12490	0.923503	0.745831	0.724445	1.44719	1.57645	1.26781
LOC_Os01g12500	0	0	0	0	0	0
LOC_Os01g12510	0	0	0	0	0	0
LOC_Os01g12520	6.35735	0.971756	0.940775	0.402787	0.59663	0.488402
LOC_Os01g12530	20.5316	17.9011	22.0592	18.8871	21.3418	17.6443
LOC_Os01g12540	11.7441	7.41342	9.24044	8.59419	8.30923	7.98883
LOC_Os01g12550	5.75085	5.51115	7.54543	6.56158	6.84536	5.80189
LOC_Os01g12560	4.17009	3.82023	3.96703	7.53525	4.30321	4.30984
LOC_Os01g12570	10.7942	18.7183	11.8671	30.5814	4.13299	15.1721
LOC_Os01g12580	40.7748	3.75995	2.4766	3.66738	2.44927	1.62022
LOC_Os01g12590	0.203762	0.177877	0.188445	0.303966	0.149443	0.11634
LOC_Os01g12600	0.103322	0.165421	0.208658	0.201221	0.209609	0.233606
LOC_Os01g12610	0.55592	0	0.247622	0.909406	0.273524	0.591186
LOC_Os01g12630	0	0	0	0	0	0
LOC_Os01g12640	3.10957	2.86507	4.42652	1.29539	2.03188	1.96682
LOC_Os01g12650	55.0115	72.6136	103.08	103.006	94.9442	91.9416
LOC_Os01g12660	12.4879	2.03393	2.69778	1.06118	2.58635	0.881529
LOC_Os01g12670	6.18081	4.66477	5.10731	5.21193	5.11437	4.29816
LOC_Os01g12680	1.91317	5.5003	3.12939	1.47838	0.903285	1.19528
LOC_Os01g12690	0.428229	1.52973	1.81263	1.10802	0.637495	0.586262
LOC_Os01g12700	0	0	0	0	0	0
LOC_Os01g12710	35.8896	28.3364	33.8553	19.3496	21.5885	15.7943
LOC_Os01g12720	34.4492	39.2454	30.6759	25.091	28.114	24.8864
LOC_Os01g12730	53.1396	69.0441	73.8946	64.2027	63.5927	68.5979
LOC_Os01g12740	0.483998	0.623057	0.877664	0.3356	0.346984	0.206136
LOC_Os01g12750	0.968996	0.487918	0.740804	0.0672821	0.132522	0.2832
LOC_Os01g12760	0	0	0.0544629	0	0	0
LOC_Os01g12770	0	0	0	0.0229809	0	0.0322353
LOC_Os01g12780	0	0	0.146398	0	0	0
LOC_Os01g12790	0.430744	0.844375	0.663303	0.570305	0.885141	0.685251
LOC_Os01g12800	37.7452	44.7356	39.605	41.9196	51.1686	51.2275
LOC_Os01g12810	2.24214	4.71833	3.59467	3.54001	2.09324	3.42364
LOC_Os01g12820	1.01918	0.393631	0.43816	0.375834	0.809909	0.465343
LOC_Os01g12830	57.7265	61.8352	62.7303	70.8373	75.2958	79.7665
LOC_Os01g12840	5.69673	6.96953	7.13086	6.79497	8.05326	6.57673
LOC_Os01g12850	0	0	0	0	0	0
LOC_Os01g12860	3.84432	4.39593	6.42712	6.388	5.97061	6.07117
LOC_Os01g12870	38.2531	33.6153	32.24	37.9685	40.2989	32.5584
LOC_Os01g12880	92.9657	89.4748	87.5743	86.8215	93.1006	80.2512
LOC_Os01g12890	1.81506	2.06921	2.0972	1.88487	1.69549	1.76925
LOC_Os01g12900	7.57263	6.70202	6.74302	6.64278	6.41975	5.77929
LOC_Os01g12910	12.9299	13.9176	7.66266	10.2698	6.87538	12.1418
LOC_Os01g12920	14.4252	6.38826	6.8432	6.38578	5.88989	8.13578
LOC_Os01g12930	0.35753	0.320752	0.155871	0.235754	0.200348	0.385937
LOC_Os01g12940	41.6257	57.3841	46.6963	64.5889	10.6059	32.4463
LOC_Os01g12950	5.08427	4.59902	4.41731	3.98489	3.54098	3.78733
LOC_Os01g12990	0.252612	0	0.102633	0.0936241	0	0
LOC_Os01g13000	6.11223	6.85955	7.13741	5.93475	6.77111	6.0198
LOC_Os01g13010	0	0	0	0	0	0
LOC_Os01g13020	0	0	0	0	0	0
LOC_Os01g13024	1.05539	0.544344	0.41217	0.374914	0.499639	0.260173
LOC_Os01g13030	117.934	165.314	115.418	115.673	108.694	128.784
LOC_Os01g13040	2.21474	2.06829	1.74464	2.94897	4.2364	3.52661
LOC_Os01g13050	0	0	0	0	0	0.199376
LOC_Os01g13060	13.3108	12.0619	15.2041	14.1455	14.8343	12.1922
LOC_Os01g13070	0.868524	0.530485	1.45326	1.11763	1.64282	1.27646
LOC_Os01g13080	62.4458	59.1941	54.6925	61.6659	54.9272	84.7084
LOC_Os01g13090	91.8021	70.7516	75.3825	96.9651	93.3361	92.843
LOC_Os01g13100	14.4474	12.773	16.4544	15.0972	14.5424	13.0538
LOC_Os01g13120	2.0341	17.4389	10.9917	0.113123	0.223144	0.998397
LOC_Os01g13130	0.101884	1.05026	0.82758	0.179109	0.211945	0.249805
LOC_Os01g13140	0	0.19773	0.193052	0	0	0
LOC_Os01g13150	8.06455	7.11765	7.61289	6.67963	6.16186	6.53247
LOC_Os01g13160	22.0239	25.813	29.9702	31.7521	33.5353	30.4294
LOC_Os01g13170	35.2743	27.3274	28.7306	24.8878	27.4217	24.6598
LOC_Os01g13180	0.183323	0.0629769	0	0.128462	0.189947	0.089731
LOC_Os01g13190	27.7559	22.3497	19.5524	25.2278	25.17	28.0873
LOC_Os01g13200	50.5408	48.827	57.6019	64.6166	76.1299	61.0584
LOC_Os01g13210	192.394	196.396	288.766	202.809	302.106	211.155
LOC_Os01g13229	0	0.0406168	0.0225759	0.0205016	0.0726723	0.0287895
LOC_Os01g13250	0	0	0	0	0	0
LOC_Os01g13260	8.89165	8.82165	12.755	11.2449	8.99025	10.186
LOC_Os01g13270	0.308799	0.339229	0.290318	0.536279	0.556882	0.360818
LOC_Os01g13280	13.8467	9.36137	8.52084	7.64024	7.90985	6.3685
LOC_Os01g13285	1.51476	0.350214	1.99656	1.2209	1.46644	0.798723
LOC_Os01g13300	3.24175	2.15117	2.44953	2.63543	2.7601	1.78623
LOC_Os01g13310	0	0	0.0395223	0	0.0425121	0.15031
LOC_Os01g13320	1.02173	1.2379	1.2159	0.729197	0.640064	0.643548
LOC_Os01g13330	0	0	0	0	0	0
LOC_Os01g13340	1.91136	2.15965	0.587396	0.874374	0.690638	1.21264
LOC_Os01g13350	6.48799	5.09772	4.74231	4.99963	4.53773	4.73456
LOC_Os01g13360	0.177867	0.040704	0.0226248	0.0205462	0.024277	0
LOC_Os01g13370	22.2699	22.5367	19.5033	19.8007	19.6921	19.1243
LOC_Os01g13380	0	0	0	0	0	0
LOC_Os01g13390	1.84975	3.30673	3.55397	3.31944	2.17239	2.00327
LOC_Os01g13404	4.54354	5.06172	7.75387	6.666	6.32542	6.07002
LOC_Os01g13420	107.692	100.427	90.8415	85.0995	108.778	103.466
LOC_Os01g13430	15.7733	14.545	18.9878	19.2909	16.737	18.2397
LOC_Os01g13440	0	0.119597	0	0	0	0
LOC_Os01g13450	0	0.288279	0.251382	0.305435	0.272145	0.104617
LOC_Os01g13460	27.6758	26.5799	26.0973	25.4276	24.8876	23.051
LOC_Os01g13470	12.4465	12.1559	15.501	13.4569	14.2619	12.4811
LOC_Os01g13480	1.55557	1.23724	0.75521	0.771938	0.8452	0.920081
LOC_Os01g13490	7.17991	10.0906	8.51164	7.96436	7.10318	8.78413
LOC_Os01g13500	0	0	0	0	0	1.28949
LOC_Os01g13510	0	0	0	0	0	0
LOC_Os01g13520	34.7631	44.5957	48.422	41.3706	43.5635	37.3679
LOC_Os01g13530	4.89592	6.2371	6.73999	5.6039	6.18638	5.32868
LOC_Os01g13540	19.8342	18.0745	20.8806	21.9501	22.543	22.8756
LOC_Os01g13550	5.64878	4.60035	4.19443	3.35336	3.47784	3.29608
LOC_Os01g13560	1.66283	3.18458	4.94234	4.20023	1.34278	2.10315
LOC_Os01g13570	0.427778	0.661587	0.290055	0.67805	0.222917	0.209943
LOC_Os01g13590	0	0	0	0	0	0
LOC_Os01g13600	0	0	0	0	0	0
LOC_Os01g13610	22.8109	8.92831	1.26351	19.0831	43.8356	13.1548
LOC_Os01g13620	0.0675651	0.162258	0.102315	0.081255	0.109629	0.163654
LOC_Os01g13630	0	0	0.044976	0.0817909	0.0968335	0.0569092
LOC_Os01g13640	0.752634	0.34601	0	0.0929241	0	0
LOC_Os01g13650	0	0	0	0.212435	0	0
LOC_Os01g13660	8.67808	10.843	14.4446	11.3149	9.44177	10.7479
LOC_Os01g13670	1.43692	0	0.33258	0	0	0
LOC_Os01g13680	0	0	0	0	0	0
LOC_Os01g13690	78.5483	63.8973	61.0928	46.7125	52.2429	52.8278
LOC_Os01g13700	43.0915	42.8431	42.6838	47.8235	43.1698	47.8762
LOC_Os01g13710	0.100481	0	0	0.0520748	0.0410075	0.0976387
LOC_Os01g13720	11.1908	8.5107	7.84239	7.60098	5.50353	10.5686
LOC_Os01g13730	36.9791	28.1346	30.8766	35.1063	33.9821	30.8409
LOC_Os01g13740	0.0911262	1.54509	3.82442	0.0779713	0.11515	0.0821556
LOC_Os01g13760	2.51113	2.50952	2.98817	4.1264	4.15257	3.65203
LOC_Os01g13770	64.0489	86.855	66.1094	75.9304	64.3855	78.7627
LOC_Os01g13780	1.13979	1.9227	1.20304	1.56747	0.690215	1.57564
LOC_Os01g13800	11.9517	23.1245	21.8697	26.6504	27.8735	26.1367
LOC_Os01g13810	0	0	0	0	0	0
LOC_Os01g13820	0	0	0	0	0	0
LOC_Os01g13830	0	0.0663107	0.0372631	0	0	0
LOC_Os01g13840	0	0	0	0	0	0
LOC_Os01g13850	0	0	0	0	0	0
LOC_Os01g13860	0	0	0	0	0	0
LOC_Os01g13870	0	0	0	0	0	0
LOC_Os01g13880	0	0	0	0	0	0
LOC_Os01g13890	0	0	0	0.00752652	0	0
LOC_Os01g13900	0	0	0	0	0	0
LOC_Os01g13910	0	0	0	0	0	0
LOC_Os01g13920	0	0	0	0	0	0
LOC_Os01g13930	5.37995	5.30179	4.78889	4.07878	5.04755	7.46183
LOC_Os01g13940	3.80728	2.44798	4.08347	4.25313	3.24312	3.82397
LOC_Os01g13950	0.660436	0.606815	0.35395	0.806571	0.67103	0.992709
LOC_Os01g13960	0	0	0	0	0	0
LOC_Os01g13970	0	0	0	0	0	0
LOC_Os01g13980	0	0	0	0	0	0
LOC_Os01g13990	0	0	0	0	0	0
LOC_Os01g14000	0	0	0	0	0	0
LOC_Os01g14010	6.04594	4.9729	5.2637	6.43899	5.36729	6.32595
LOC_Os01g14020	11.1867	19.5705	23.1058	22.9634	25.8745	26.0828
LOC_Os01g14030	0	0.215884	0.0405366	0.0736991	0.218048	0.359597
LOC_Os01g14040	8.23638	8.00982	13.1866	14.4779	13.6175	11.2228
LOC_Os01g14050	41.3243	26.9689	26.0084	28.1528	30.2656	22.7308
LOC_Os01g14060	0	0	0	0	0	0
LOC_Os01g14070	17.5174	16.6739	24.0234	27.1063	28.026	26.2182
LOC_Os01g14080	2.60434	2.40386	2.53331	2.44376	1.44485	1.94836
LOC_Os01g14090	8.54485	7.5048	9.80397	10.8144	11.1222	9.23057
LOC_Os01g14100	10.8402	8.53234	9.79477	9.30019	10.0113	8.68924
LOC_Os01g14110	7.37229	6.23001	7.98046	4.20859	3.64971	7.41167
LOC_Os01g14120	0	0	0	0	0	0
LOC_Os01g14130	0.850937	0.682878	0.944593	0.808853	1.37786	0.560396
LOC_Os01g14140	53.3806	67.5988	50.7359	45.7325	43.4976	81.7321
LOC_Os01g14160	0	0	0	0	0	0
LOC_Os01g14170	0	0	0	0	0	0
LOC_Os01g14180	0	0	0	0	0	0
LOC_Os01g14190	0	0	0	0	0	0
LOC_Os01g14200	0	0	0	0	0	0
LOC_Os01g14210	0	0	0	0	0	0
LOC_Os01g14220	0	0	0	0	0	0
LOC_Os01g14230	0	0	0	0	0	0
LOC_Os01g14240	0	0	0	0	0	0
LOC_Os01g14250	0	0	0	0	0	0
LOC_Os01g14260	0	0	0	0	0	0
LOC_Os01g14270	0	0	0	0	0	0
LOC_Os01g14280	0	0	0	0	0	0
LOC_Os01g14290	0	0	0.0418162	0	0	0
LOC_Os01g14300	0	0	0	0	0	0
LOC_Os01g14310	0	0	0	0	0	0
LOC_Os01g14320	0	0	0	0	0	0
LOC_Os01g14330	0	0	0	0	0	0
LOC_Os01g14340	0	0	0	0	0	0
LOC_Os01g14360	0	0	0	0	0	0
LOC_Os01g14370	9.66359	9.41949	9.57239	8.91362	9.48648	9.22503
LOC_Os01g14380	0	0	0	0	0	0
LOC_Os01g14390	0	0	0	0	0	0
LOC_Os01g14400	0	0	0	0	0	0
LOC_Os01g14410	7.02199	2.26729	1.40431	6.95072	4.23976	10.691
LOC_Os01g14420	5.31191	4.27884	5.36694	5.7758	4.89641	5.91722
LOC_Os01g14430	0.211237	0.29107	0.253972	0.231449	0.274984	0.422658
LOC_Os01g14440	89.0242	73.3003	48.2471	56.0647	49.7556	56.0475
LOC_Os01g14450	0	0	0	0	0	0
LOC_Os01g14460	0	0	0	0	0	0
LOC_Os01g14470	0	0	0	0	0	0
LOC_Os01g14490	0	0	0	0	0	0
LOC_Os01g14510	3.75622	2.57943	1.46471	1.30625	2.65907	1.62781
LOC_Os01g14514	2.03619	3.12058	3.7025	0.96941	1.87353	1.25373
LOC_Os01g14520	26.9254	22.5848	14.2782	22.6094	18.4375	34.2784
LOC_Os01g14530	7.05309	5.80228	7.23551	8.94429	8.39188	8.65151
LOC_Os01g14540	3.93798	6.55125	5.3	4.95554	5.81595	5.38154
LOC_Os01g14550	12.3962	10.7442	12.4447	16.085	38.2135	40.2154
LOC_Os01g14570	0	0	0	0	0	0
LOC_Os01g14580	24.514	21.6195	25.2176	25.1862	32.9132	26.0029
LOC_Os01g14590	65.7265	34.1725	37.6768	37.6847	36.3987	55.1794
LOC_Os01g14610	14.3098	10.848	15.3161	15.1631	13.4341	12.3508
LOC_Os01g14620	0	0	0	0	0	0
LOC_Os01g14630	2.94054	3.59873	2.44472	2.31831	0.68559	1.88917
LOC_Os01g14640	0.245815	0.677975	0.298942	0.181771	0.108124	0.618732
LOC_Os01g14650	10.0838	17.8689	11.4511	6.14829	6.14129	24.7827
LOC_Os01g14660	15.5847	38.7244	23.5138	37.3902	15.5831	42.3137
LOC_Os01g14670	272.689	234.202	275.014	493.888	306.591	344.109
LOC_Os01g14690	148.096	168.731	155.073	171.639	181.826	189.061
LOC_Os01g14700	6.27582	5.21336	3.40592	2.4621	3.1449	3.4776
LOC_Os01g14720	0.431605	0.5933	1.12904	1.06443	0.944884	1.16532
LOC_Os01g14730	0	0	0	0	0	0
LOC_Os01g14750	0	0	0	0	0	0
LOC_Os01g14760	0	0	0.0633661	0.057677	0.0683963	0
LOC_Os01g14770	11.005	10.1252	8.1968	6.62779	7.36797	6.99154
LOC_Os01g14780	0	0	0	0	0	0
LOC_Os01g14790	23.3705	19.4855	25.747	32.4113	27.1608	27.7728
LOC_Os01g14800	0.416799	0	0.178492	0	0.195698	0
LOC_Os01g14810	15.0935	17.6628	18.2429	18.2606	18.6954	15.8327
LOC_Os01g14820	9.20565	7.22904	11.5755	10.6582	12.0023	9.66392
LOC_Os01g14830	12.7167	9.1581	12.7313	17.0311	16.2236	14.6707
LOC_Os01g14840	7.53727	7.80532	7.74224	8.78199	8.57318	7.90114
LOC_Os01g14850	0	30.1214	89.371	0.0477657	0.0565883	0
LOC_Os01g14860	128.962	159.205	140.519	129.535	122.794	121.268
LOC_Os01g14870	5.08722	5.0682	4.77627	4.56305	4.59806	4.89236
LOC_Os01g14880	39.3555	64.3875	52.6891	45.134	42.1696	35.7318
LOC_Os01g14890	0	0.13428	0.113228	0	0	0
LOC_Os01g14900	0.193571	0.575951	0.443949	0.134402	0.0794176	0.314292
LOC_Os01g14910	0	0	0	0	0	0
LOC_Os01g14920	3.50553	2.70136	4.77292	5.31146	4.73677	3.18005
LOC_Os01g14926	0.747281	0.102645	0.0573131	0.0260326	0	0.0729326
LOC_Os01g14932	28.1935	28.8455	33.5603	35.7278	37.7105	32.4762
LOC_Os01g14940	0.643019	0	0	0.122083	0.291329	0
LOC_Os01g14950	142.568	100.691	129.568	128.141	128.104	107.81
LOC_Os01g14960	0.991607	1.81756	0.982786	1.47623	1.33353	2.21848
LOC_Os01g14970	0.662685	0.390289	0.76721	0.564457	0.274964	0.741806
LOC_Os01g14980	41.4628	42.9353	42.0349	42.4567	40.4506	47.1492
LOC_Os01g14990	16.1171	12.7107	7.69477	4.16683	9.52693	6.66534
LOC_Os01g15000	15.1192	7.21305	7.0815	7.09671	12.7463	7.10644
LOC_Os01g15010	115.214	105.555	102.985	110.615	111.5	109.188
LOC_Os01g15020	47.9365	50.2325	52.8942	53.2861	56.7854	50.7885
LOC_Os01g15029	155.71	171.928	196.326	224.499	206.831	215.442
LOC_Os01g15039	2.03826	3.06317	2.89727	3.01212	2.3198	2.27698
LOC_Os01g15060	0	0.309658	0.542614	0.824418	2.15599	0.563275
LOC_Os01g15070	0	0	0	0	0	0
LOC_Os01g15080	0	0	0	0	0	0
LOC_Os01g15090	0	0	0	0	0	0
LOC_Os01g15100	3.96268	5.47534	2.89008	7.42051	4.95382	7.42908
LOC_Os01g15110	37.2416	33.2451	40.2101	42.241	50.6486	40.4263
LOC_Os01g15120	11.7289	10.0087	16.3161	17.8475	18.9163	14.6378
LOC_Os01g15130	0	0.0638327	0.14333	0.130259	0.115568	0.272904
LOC_Os01g15150	0	0	0	0	0	0
LOC_Os01g15170	0	0	0	0	0	0
LOC_Os01g15180	0	0	0	0	0	0
LOC_Os01g15190	0	0	0	0	0	0
LOC_Os01g15200	0	0	0	0	0	0
LOC_Os01g15210	0.221694	0.228577	0.472981	0.156371	0.185097	0.326664
LOC_Os01g15220	1.06183	1.28185	0.758178	0.0988338	0.588348	1.3412
LOC_Os01g15229	0	0.993126	0.143067	0	0	0.0896868
LOC_Os01g15240	0	0.733354	0	0.233382	0	0.852138
LOC_Os01g15250	0.373198	0.641049	0.863749	0.359784	0.309538	0.182723
LOC_Os01g15260	21.1467	25.2624	27.0117	24.6237	22.6605	27.0608
LOC_Os01g15270	1230.18	441.473	411.471	366.853	482.227	382.908
LOC_Os01g15280	0.124222	0	0.0711705	0.129271	0.178218	0
LOC_Os01g15290	35.5667	33.5127	29.2336	33.2609	31.5965	34.0035
LOC_Os01g15300	4.10677	5.1811	5.3798	4.26947	4.03461	4.10678
LOC_Os01g15310	54.1292	47.5967	60.3604	67.4925	66.3885	62.2163
LOC_Os01g15320	86.8169	107.224	56.7087	75.8482	60.6666	77.9346
LOC_Os01g15330	0	0	0	0	0	0
LOC_Os01g15340	45.8878	24.3549	23.3051	41.1869	38.9874	30.6374
LOC_Os01g15350	20.2266	20.2784	20.3566	18.2697	18.0509	18.7583
LOC_Os01g15370	0	0	0	0	0	0
LOC_Os01g15380	0	0.0717014	0.0198866	0.0361134	0	0
LOC_Os01g15390	11.5104	11.1382	14.8296	11.2752	11.9469	12.9557
LOC_Os01g15399	2.46799	1.69581	2.3423	2.6718	2.98244	2.28798
LOC_Os01g15410	0	0	0	0	0	0
LOC_Os01g15420	0	0	0	0	0	0
LOC_Os01g15438	0	0	0	0	0	0
LOC_Os01g15448	6.10236	7.1037	8.68392	9.21975	6.20708	7.47226
LOC_Os01g15460	40.9345	33.6073	36.4561	36.9172	44.4793	37.7593
LOC_Os01g15470	23.9797	19.607	21.8747	28.9952	33.6759	26.9039
LOC_Os01g15480	4.9905	5.33988	6.79492	6.70561	5.72294	5.35779
LOC_Os01g15490	15.2674	13.6776	14.2161	16.4111	17.0051	14.805
LOC_Os01g15510	0.119551	0.410958	0.186016	0.634326	0.350508	0.352868
LOC_Os01g15520	0.927128	0.319531	0.654667	0.596901	0.405563	1.04742
LOC_Os01g15530	0.822044	0.44343	0.515279	0.447587	0.216347	0.457142
LOC_Os01g15540	6.31008	10.725	12.8629	9.48139	9.17619	8.05353
LOC_Os01g15550	0.166358	0.343488	0.0656975	0.059807	0.0709369	0.16507
LOC_Os01g15560	0.940711	1.62994	0.40929	0.187584	0	0.739705
LOC_Os01g15570	0	0	0	0	0	0
LOC_Os01g15580	3.09095	4.22296	3.9474	3.15122	3.66624	3.25681
LOC_Os01g15590	0	0	0	0	0	0
LOC_Os01g15600	70.6508	69.298	70.613	68.3403	76.9235	68.3798
LOC_Os01g15610	1182.83	1109.42	1017.97	1004.64	949.338	1134.19
LOC_Os01g15620	0.618427	0.98263	0.751368	0.49189	0.382719	0.662099
LOC_Os01g15630	40.9707	36.9585	39.5938	37.3517	36.7822	35.2778
LOC_Os01g15640	57.5957	43.074	42.2433	51.5565	55.1704	49.2076
LOC_Os01g15650	0.391673	0.119468	0.231358	0.165024	0.248033	0.48573
LOC_Os01g15660	8.38758	8.65669	7.6092	7.3638	5.76601	7.72855
LOC_Os01g15680	0	0	0	0	0	0
LOC_Os01g15690	0	0	0	0	0	0
LOC_Os01g15700	0	0	0	0	0	0
LOC_Os01g15709	0	0.0632951	0.0355226	0.0322825	0	0
LOC_Os01g15720	0	0	0	0	0	0
LOC_Os01g15740	0	0.0817447	0	0	0	0
LOC_Os01g15750	0	0	0	0	0	0
LOC_Os01g15760	0	0	0	0	0	0
LOC_Os01g15770	9.85029	15.6144	10.671	7.12363	10.8088	7.80498
LOC_Os01g15780	17.8318	16.119	14.9546	15.6046	14.0819	18.1399
LOC_Os01g15790	10.4162	8.62419	8.44558	8.81449	8.40352	7.2432
LOC_Os01g15800	0	0	0	0	0	0
LOC_Os01g15810	16.5958	25.2173	28.291	24.7474	26.7586	35.4371
LOC_Os01g15830	331.729	714.951	454.739	449.617	386.174	620.716
LOC_Os01g15840	0.61072	0.628515	0.831495	0.848958	0.692829	0.576581
LOC_Os01g15850	8.66739	6.83545	9.00215	9.43931	9.00856	8.97713
LOC_Os01g15860	4.2121	2.48817	3.21981	2.62021	2.27557	2.46757
LOC_Os01g15880	0.0807264	0.0554499	0.155078	0.084538	0.0999621	0.0394357
LOC_Os01g15890	0.269128	0.0615692	0.170399	0.139225	0.237501	0.130632
LOC_Os01g15900	5.87182	4.1787	3.34518	3.18656	3.74245	3.01184
LOC_Os01g15910	0.0529846	0.109114	0.100899	0.0732927	0.108228	0.0257555
LOC_Os01g15920	20.6095	5.96241	7.18188	17.9521	2.7737	18.6948
LOC_Os01g15934	0	0	0	0	0	0
LOC_Os01g15950	0	0	1.93696	2.99188	2.19148	1.4797
LOC_Os01g15960	0	0	0	0	0	0
LOC_Os01g15970	52.5496	51.8421	77.6729	81.5368	77.9647	92.2656
LOC_Os01g15979	46.4591	34.6215	48.1245	53.1253	48.0442	51.5788
LOC_Os01g15990	0.343653	0.471847	0.720832	0.971946	0.468714	0.696564
LOC_Os01g16000	25.1982	19.2742	21.8305	25.9953	28.2589	24.2048
LOC_Os01g16010	15.1917	11.1386	11.5552	11.9972	11.8822	13.4094
LOC_Os01g16020	5.91951	5.3857	4.57258	4.15409	3.48547	4.39092
LOC_Os01g16030	154.516	206.033	163.894	163.734	175.177	183.622
LOC_Os01g16040	14.2107	13.6508	15.0406	13.0794	11.542	12.4082
LOC_Os01g16050	0.130428	0.425075	0.0740383	0.134394	0.0925473	0.236888
LOC_Os01g16060	0.639978	0.800814	0.727722	0.751215	0.779915	0.711727
LOC_Os01g16070	8.22083	9.23679	7.46457	8.71041	6.36561	4.42345
LOC_Os01g16080	7.81564	6.87537	7.26076	6.93029	6.37894	7.46386
LOC_Os01g16090	21.8994	20.6092	28.1647	32.2656	30.8377	28.1104
LOC_Os01g16100	3.89107	3.13783	5.5642	4.67146	4.65038	4.87942
LOC_Os01g16110	20.7659	17.9331	24.6062	28.0303	28.0224	22.3751
LOC_Os01g16120	7.12388	5.44344	2.98823	2.39007	4.21917	3.83756
LOC_Os01g16124	9.96588	10.5469	9.45814	8.28238	8.81975	7.93881
LOC_Os01g16130	5.55898	6.11468	9.23973	9.57186	10.4288	8.78547
LOC_Os01g16140	0	3.66191	1.812	1.68482	0	4.1113
LOC_Os01g16146	47.6298	43.5508	86.2548	73.6726	72.9855	85.9433
LOC_Os01g16152	46.9053	35.9886	14.9283	13.1874	10.3301	28.2262
LOC_Os01g16160	0	0	0	0	0.00937681	0
LOC_Os01g16170	9.8752	6.43678	7.1466	5.7722	7.16243	4.91837
LOC_Os01g16180	13.6587	10.334	12.4422	12.4738	14.2486	10.8681
LOC_Os01g16190	156.596	153.941	165.77	185.566	211.875	196.095
LOC_Os01g16200	0.508004	1.04733	1.25745	1.60734	1.09893	1.39495
LOC_Os01g16210	5.85061	6.45856	6.88719	5.18261	4.41942	5.26197
LOC_Os01g16220	4.38504	3.81457	4.846	5.57261	5.2039	6.34632
LOC_Os01g16230	1.53786	1.43457	0.511162	0.425996	0.825115	0.32366
LOC_Os01g16240	170.398	183.973	157.621	136.152	124.954	158.387
LOC_Os01g16250	0	0	0	0	0	0
LOC_Os01g16260	10.1849	9.27142	11.335	14.5074	17.4741	13.3015
LOC_Os01g16270	0	0	0	0	0	0
LOC_Os01g16280	0	0	0	0	0	0
LOC_Os01g16290	10.8494	11.8152	12.6553	13.8552	11.6744	10.8983
LOC_Os01g16300	0	0	0	0	0	0
LOC_Os01g16310	0.601094	1.08274	0.541096	0.74965	1.41923	1.14733
LOC_Os01g16320	0	0	0	0	0	0
LOC_Os01g16330	17.1595	15.9022	20.2594	22.6596	24.6899	23.6591
LOC_Os01g16340	3.03617	3.13027	3.02617	3.93568	2.03517	2.92799
LOC_Os01g16350	38.2555	27.5902	29.57	35.0708	49.3647	37.9273
LOC_Os01g16354	17.5739	14.5344	18.9302	18.4699	23.3542	15.3096
LOC_Os01g16360	0	0	0	0	0	0
LOC_Os01g16370	1.04449	1.1402	1.18554	0.599209	0.865001	0.539898
LOC_Os01g16380	0.14019	0.964276	0.164688	0.29966	0.414265	0.346114
LOC_Os01g16390	0.508245	1.1268	0.77092	0.430636	0.476698	0.625588
LOC_Os01g16400	2.62204	3.96904	3.12858	2.85313	2.93008	2.31823
LOC_Os01g16414	7.36851	7.03625	7.70025	8.41946	5.88914	7.62299
LOC_Os01g16430	123.706	73.207	53.523	58.2312	60.981	69.3628
LOC_Os01g16440	0	0	0	0	0	0
LOC_Os01g16450	81.2236	118.152	129.19	104.076	97.4318	134.545
LOC_Os01g16460	0	0.860458	0.424763	0.51572	0.382482	0.532691
LOC_Os01g16470	0	0	0.0224402	0	0	0
LOC_Os01g16480	0	0	0	0	0	0
LOC_Os01g16490	0	0	0	0	0	0
LOC_Os01g16500	0	0	0	0	0	0
LOC_Os01g16510	13.8122	9.79259	12.3106	12.1884	12.0674	12.1213
LOC_Os01g16520	6.00815	4.51652	5.45733	4.55962	5.016	4.12192
LOC_Os01g16530	10.2212	9.36529	8.44519	9.82422	8.91637	9.08797
LOC_Os01g16540	34.6443	31.6095	37.5566	40.6322	40.6359	38.3492
LOC_Os01g16550	42.7275	25.8971	41.8797	55.766	49.3967	42.2907
LOC_Os01g16560	0	0	0	0	0	0
LOC_Os01g16570	0	0	0	0	0	0
LOC_Os01g16580	0	0	0	0	0	0
LOC_Os01g16590	0	0	0	0	0	0
LOC_Os01g16600	9.15475	7.97855	10.6574	15.0996	16.4887	14.0835
LOC_Os01g16610	0	0	0.183292	0	0	0.114116
LOC_Os01g16620	4.67868	2.46415	2.13081	1.72177	1.93995	1.81747
LOC_Os01g16630	0	0	0	0	0	0
LOC_Os01g16640	180.961	255.24	192.083	228.635	237.265	265.227
LOC_Os01g16650	38.0155	39.4012	58.6413	62.7015	61.4079	59.3061
LOC_Os01g16660	0	0.0728481	0.141467	0.0367005	0.0433552	0.0515864
LOC_Os01g16670	16.4282	15.1395	14.7702	16.2746	15.749	14.8426
LOC_Os01g16690	0	0	0	0	0	0
LOC_Os01g16700	0	0	0	0	0	0
LOC_Os01g16714	18.4092	21.9449	15.0131	14.8371	9.3097	16.1755
LOC_Os01g16730	0	0	0	0	0	0
LOC_Os01g16740	0	0	0	0	0	0
LOC_Os01g16750	0	0.433428	0.0813946	0.036996	0.0437835	0
LOC_Os01g16770	13.7718	17.4663	15.6763	22.9852	18.5738	26.5931
LOC_Os01g16780	0	0	0	0	0	0
LOC_Os01g16790	0	0.0140682	0	0	0.0165584	0
LOC_Os01g16800	0	0	0	0	0	0
LOC_Os01g16810	2.17156	2.62283	2.29733	2.13916	2.59062	1.86364
LOC_Os01g16820	0	0	0	0	0	0
LOC_Os01g16840	0	0	0	0	0	0
LOC_Os01g16850	0.0504558	0.0461418	0.0316681	0.00574643	0.00678009	0.024369
LOC_Os01g16860	0.0442036	0	0.0167891	0	0.0359995	0
LOC_Os01g16870	42.7453	35.846	47.5092	33.1207	34.9551	28.256
LOC_Os01g16890	426.297	377.553	442.009	514.163	390.016	488.054
LOC_Os01g16900	67.3659	73.0664	87.225	95.873	95.7596	119.423
LOC_Os01g16910	13.1916	13.5637	15.3245	20.3956	19.4889	19.8581
LOC_Os01g16920	2.97828	0.292662	0.166693	0.0505533	0.0599071	0
LOC_Os01g16930	5.74529	6.34573	4.76804	6.30808	6.04978	6.9748
LOC_Os01g16940	15.9324	10.95	13.6879	16.0089	16.8802	15.1698
LOC_Os01g16950	11.5959	13.9535	10.685	10.7135	9.64602	11.212
LOC_Os01g16960	59.3396	71.1681	69.2567	69.408	67.5465	74.1013
LOC_Os01g16970	66.3339	67.686	70.3604	74.5769	84.8865	76.8351
LOC_Os01g16980	0	1.01874	0.507945	0.231449	0.0916615	0.105664
LOC_Os01g16990	0.309703	0.213861	0.384641	0.702701	0.279352	0
LOC_Os01g17000	4.2511	4.81498	5.58607	5.25594	3.92946	4.39128
LOC_Os01g17010	8.70133	7.44646	7.83345	8.47989	10.0353	8.35103
LOC_Os01g17020	36.6506	36.5601	26.2303	26.0177	24.7076	30.5715
LOC_Os01g17030	0	0	0	0	0	0
LOC_Os01g17040	0.49496	0.341296	0.301133	0.457775	0.108928	0.498491
LOC_Os01g17050	9.64203	4.99585	1.44441	1.12616	0.500271	2.67007
LOC_Os01g17060	6.9609	7.75296	7.54069	7.06441	6.01933	5.74709
LOC_Os01g17065	4.11994	1.63594	6.34471	7.52881	6.43457	5.97689
LOC_Os01g17070	2.23842	1.41273	1.95046	1.60425	1.54563	1.63512
LOC_Os01g17080	0	0	0	0	0	0
LOC_Os01g17090	0	0	0	0	0	0
LOC_Os01g17100	0	0	0	0	0	0
LOC_Os01g17110	0	0	0	0	0	0
LOC_Os01g17120	0	0	0	0	0	0
LOC_Os01g17130	0	0	0	0	0	0
LOC_Os01g17150	3.78041	5.64308	7.99303	6.97726	4.64566	5.25169
LOC_Os01g17160	10.4933	10.9355	10.1343	8.52126	8.6648	9.90994
LOC_Os01g17170	4.4622	15.8561	13.9592	9.87577	11.1895	13.6908
LOC_Os01g17180	15.8962	15.3889	23.8725	24.9122	30.4456	20.8482
LOC_Os01g17190	333.7	384.882	329.439	347.961	397.113	410.427
LOC_Os01g17214	1.37204	0.989281	1.36534	1.09706	0.930219	1.27072
LOC_Os01g17240	1.70506	1.13593	2.06093	1.81923	1.33026	1.21823
LOC_Os01g17250	24.9522	24.7767	26.1189	28.7681	27.5851	27.2009
LOC_Os01g17260	10.8728	10.7822	12.5374	10.452	10.8576	11.658
LOC_Os01g17279	28.305	21.2418	26.2975	28.4736	31.0427	25.4158
LOC_Os01g17300	2.10315	3.97336	1.95705	1.7477	1.34178	1.41444
LOC_Os01g17310	0	0	0	0.0348173	0.0411963	0
LOC_Os01g17320	4.23263	3.95871	5.98456	6.49514	6.13826	6.32658
LOC_Os01g17330	3.51081	3.73679	0.703437	4.35714	7.9973	4.67455
LOC_Os01g17360	0	0	0	0	0	0
LOC_Os01g17370	0	0	0	0	0	0
LOC_Os01g17380	0	0	0	0	0	0
LOC_Os01g17390	32.355	30.9334	31.9656	33.6056	41.7046	32.5381
LOC_Os01g17396	1.38328	1.70774	1.37632	1.4236	1.73662	1.03473
LOC_Os01g17402	0.35872	0.837595	1.26438	1.22344	0.855916	0.629851
LOC_Os01g17410	0	0	0	0	0	0
LOC_Os01g17420	2.49164	2.95268	3.14103	1.91481	1.63405	1.64567
LOC_Os01g17430	100.755	115.253	98.6522	96.5337	98.0002	92.9465
LOC_Os01g17440	0.601691	0.248204	0.0936441	0	0.0504175	0.0592071
LOC_Os01g17450	0	0	0	0	0	0
LOC_Os01g17460	0	0	0	0	0	0
LOC_Os01g17470	6.36282	26.5993	28.048	15.6236	22.655	13.2152
LOC_Os01g17970	0	0	0	0	0	0
LOC_Os01g17980	0	0	0	0	0	0
LOC_Os01g17990	0	0	0	0	0	0
LOC_Os01g18000	0	0	0	0	0	0
LOC_Os01g18010	0	0	0	0	0	0
LOC_Os01g18020	0	0	0	0	0	0
LOC_Os01g18030	0	0	0	0	0	0
LOC_Os01g18040	0	0	0	0	0	0
LOC_Os01g18050	297.961	469.659	356.203	355.527	280.283	364.627
LOC_Os01g18060	1.3258	1.53362	2.52716	1.7856	1.87744	2.09346
LOC_Os01g18070	66.3344	65.1867	91.3237	96.0992	92.8192	91.9852
LOC_Os01g18080	132.586	50.8074	60.5136	37.2301	40.8231	37.5802
LOC_Os01g18090	0.287756	0.794421	0.946195	0.863859	1.4154	1.75182
LOC_Os01g18100	3.60651	3.20199	3.23013	4.44346	4.07829	5.93401
LOC_Os01g18110	0.252019	1.29968	1.12972	0.357377	0.105815	0.248244
LOC_Os01g18120	0.344197	0.472907	0.0331164	0.0300917	0.284708	0.0420761
LOC_Os01g18130	0	0	0	0	0	0
LOC_Os01g18140	1.222	0.961368	0.829507	1.8882	1.34416	1.21435
LOC_Os01g18150	0.481353	0.165469	0.140466	0.127735	0.151252	0.177621
LOC_Os01g18160	13.9122	16.7142	14.0678	15.0453	10.185	14.9717
LOC_Os01g18170	652.435	865.547	654.658	747.515	518.701	1603.88
LOC_Os01g18180	0	0	0	0	0	0
LOC_Os01g18190	0	0	0	0	0	0
LOC_Os01g18200	0	0	0	0	0	0
LOC_Os01g18210	14.7446	12.1469	14.1974	17.5157	18.5248	17.6959
LOC_Os01g18220	5.38215	2.33437	2.33262	2.26668	2.62107	3.14259
LOC_Os01g18230	2.99417	1.11127	0.928894	0.508141	0.402776	1.15616
LOC_Os01g18240	7.67699	16.3626	15.0111	14.9858	17.2428	16.6774
LOC_Os01g18250	0	0	0	0	0	0
LOC_Os01g18260	0	0	0	0	0	0
LOC_Os01g18270	0	0	0	0	0	0.017505
LOC_Os01g18280	6.84315	5.53652	6.81826	6.56975	5.2601	6.50528
LOC_Os01g18300	0	0	0	0	0	0
LOC_Os01g18310	0.883937	0	1.90706	1.04824	0.418774	0.461106
LOC_Os01g18320	1.74678	2.81209	4.43764	2.631	1.87516	2.19879
LOC_Os01g18330	0	0	0	0	0	0
LOC_Os01g18340	0	0	0	0	0	0
LOC_Os01g18350	0	0	0	0	0	0
LOC_Os01g18360	6.31155	2.54797	3.26641	2.44151	3.58704	2.53193
LOC_Os01g18370	0	0	0	0	0	0
LOC_Os01g18375	0	0	0	0	0	0
LOC_Os01g18390	0.16122	0	0	0.0578561	0.13722	0
LOC_Os01g18400	27.6929	14.8495	14.8598	13.0196	14.5132	23.2783
LOC_Os01g18410	1.63283	1.7687	1.22417	1.28791	1.63356	1.87449
LOC_Os01g18420	0	0	0	0	0	0
LOC_Os01g18440	0	0.207211	0.118333	0	0	0
LOC_Os01g18450	43.291	34.9932	37.9362	13.7364	15.663	25.0123
LOC_Os01g18460	0	0	0	0	0	0
LOC_Os01g18470	0	0	0	0	0	0
LOC_Os01g18480	0	0.015582	0	0	0	0
LOC_Os01g18490	2.19307	0	0	0	0.610045	0
LOC_Os01g18500	0	0	0	0	0	0
LOC_Os01g18510	0	0	0	0	0	0
LOC_Os01g18520	0	0	0	0	0	0
LOC_Os01g18530	21.8022	3.69051	1.17675	1.51191	3.63514	3.94299
LOC_Os01g18550	0	0	0	0	0	0
LOC_Os01g18560	0	0	0	0	0	0
LOC_Os01g18570	0	0	0	0	0	0.018174
LOC_Os01g18584	40.8003	23.2397	15.6073	22.8671	30.7891	29.3668
LOC_Os01g18610	0	0	0	0	0	0
LOC_Os01g18620	1.50441	1.12282	1.37551	1.2493	1.07379	1.72074
LOC_Os01g18630	131.82	96.758	95.0036	97.7798	104.712	87.9831
LOC_Os01g18640	47.4105	45.1799	39.5428	42.4036	41.9675	47.5619
LOC_Os01g18650	0	0	0	0	0	0
LOC_Os01g18660	30.7782	25.1252	20.334	24.2897	24.3607	29.0984
LOC_Os01g18670	70.5902	97.0256	85.1079	79.3023	103.471	93.7143
LOC_Os01g18680	0	0	0	0	0	0
LOC_Os01g18690	0	0	0	0	0	0
LOC_Os01g18700	0	0	0	0	0	0
LOC_Os01g18710	0	0	0	0	0.130193	0
LOC_Os01g18720	0	0	0	0	0	0
LOC_Os01g18730	0	0	0	0.0436257	0.154988	0
LOC_Os01g18744	155.54	205.277	260.899	448.699	367.845	408.194
LOC_Os01g18760	0	0	0.0318824	0	0	0
LOC_Os01g18770	0	0	0	0	0	0
LOC_Os01g18780	0	0	0	0	0	0
LOC_Os01g18790	0	0	0	0	0	0
LOC_Os01g18800	37.1745	33.4174	47.4389	42.8372	37.6373	48.4482
LOC_Os01g18810	0	0	0	0	0	0
LOC_Os01g18830	0	0	0	0	0	0
LOC_Os01g18840	0	0.361587	0.205312	0	0	0
LOC_Os01g18850	40.6569	42.0835	36.4737	38.5534	40.4733	37.1544
LOC_Os01g18860	0.0796055	0.672709	0.244608	0.194455	0.0985349	0.220628
LOC_Os01g18870	0.0763414	0	0.292901	0.0798273	0.0314592	0
LOC_Os01g18880	8.62584	5.41125	6.85337	6.01884	6.39499	6.37044
LOC_Os01g18890	2.47862	1.96946	0.910755	1.72828	1.9697	1.42521
LOC_Os01g18900	5.18435	4.36305	0.507748	1.40832	4.56891	4.10801
LOC_Os01g18910	0.475273	1.09015	1.62248	0.397582	1.68369	0.549399
LOC_Os01g18920	0	0	0	0	0	0
LOC_Os01g18930	0	0.633539	0.411139	0	0	0
LOC_Os01g18940	0	0	0	0	0	0
LOC_Os01g18950	3.91531	2.41419	2.58619	0.864215	1.42204	2.13128
LOC_Os01g18960	0	0	0	0	0	0
LOC_Os01g18970	26.3368	19.5384	31.4425	8.93428	19.6926	26.2795
LOC_Os01g18980	0	0	0	0	0	0
LOC_Os01g18990	0	0	0	0	0	0
LOC_Os01g19000	0	0	0	0	0	0
LOC_Os01g19010	0	0	0	0	0	0
LOC_Os01g19020	518.942	982.36	888.281	784.485	767.717	1141.3
LOC_Os01g19030	0	0	0	0	0	0
LOC_Os01g19050	0	0	0	0	0	0
LOC_Os01g19060	0	0	0	0	0	0
LOC_Os01g19070	0	0	0	0	0	0
LOC_Os01g19080	0	0	0	0	0	0
LOC_Os01g19090	0	0	0	0	0	0
LOC_Os01g19100	0	0	0	0	0	0
LOC_Os01g19110	0	0	0	0	0	0
LOC_Os01g19120	0	0	0	0	0	0.0379338
LOC_Os01g19130	67.2689	39.7006	36.4454	30.3273	27.0868	24.8867
LOC_Os01g19140	1.87316	2.26708	2.64762	1.74807	1.65438	1.75467
LOC_Os01g19150	48.6046	43.2342	42.8966	41.2428	43.151	37.6742
LOC_Os01g19160	1.4206	1.46728	1.60352	2.41939	1.48868	1.54695
LOC_Os01g19170	19.499	18.043	13.6407	9.07336	8.88763	16.9958
LOC_Os01g19190	0.490853	0.308634	0.5783	0.517731	0.330234	0.385488
LOC_Os01g19200	0.229901	0.0788809	0.261476	0.197787	0.171258	0.185769
LOC_Os01g19210	0.287478	0.131544	0.455478	0.198494	0.273518	0.209422
LOC_Os01g19220	10.0987	30.9004	18.9573	23.161	22.7323	23.0984
LOC_Os01g19230	0	0	0	0	0	0
LOC_Os01g19240	0.248028	0.341075	0.821256	0.0878689	0.26015	0.30528
LOC_Os01g19250	0	0	0	0	0	0
LOC_Os01g19260	53.7381	42.0193	38.5289	74.1306	66.4474	68.9951
LOC_Os01g19270	3.47807	3.44487	1.90607	2.92314	1.87859	2.3352
LOC_Os01g19280	0	0.129091	0.0362436	0.0658782	0	0
LOC_Os01g19290	2.28387	1.86251	2.7887	2.90569	1.58525	2.47131
LOC_Os01g19300	0	0	0	0	0	0
LOC_Os01g19310	0	0	0	0	0	0
LOC_Os01g19320	1.50784	3.83455	1.54479	1.01208	1.94484	1.05969
LOC_Os01g19330	8.35839	7.24576	6.27023	3.98714	1.77685	3.81493
LOC_Os01g19340	0	0	0	0	0	0
LOC_Os01g19350	0	0	0	0	0	0
LOC_Os01g19360	0	0	0	0	0	0.0164265
LOC_Os01g19370	0.953314	0.393892	0.379481	0.138262	0	0.190028
LOC_Os01g19380	1.01081	0.820763	0.779474	0.676173	0.571325	0.404822
LOC_Os01g19390	13.4103	12.6292	11.7222	7.9243	7.07941	6.52054
LOC_Os01g19400	11.4033	10.6104	19.7309	22.1246	21.5214	18.2757
LOC_Os01g19410	48.1035	44.2627	45.3534	50.9953	53.5378	58.8714
LOC_Os01g19420	0	0	0	0	0	0.0767734
LOC_Os01g19430	0	0	0	0.060684	0	0
LOC_Os01g19440	0.269027	0.0925108	0.31546	0.047827	0	0
LOC_Os01g19450	94.6858	114.625	129.285	135.542	136.117	127.768
LOC_Os01g19460	0.821413	0.728	0.842323	0.917421	0.777594	0.596927
LOC_Os01g19470	22.7858	25.5553	34.5477	36.7669	41.527	35.0014
LOC_Os01g19480	3.67245	8.92251	7.09805	4.31992	3.86465	4.03449
LOC_Os01g19490	5.41854	4.64913	4.18104	4.21217	3.80836	3.65638
LOC_Os01g19500	1.27836	0	0	0	0	0
LOC_Os01g19529	0.0730353	0	0.0279924	0	0	0
LOC_Os01g19548	1.19356	1.19906	1.5807	1.53791	1.9431	1.57156
LOC_Os01g19570	0	0	0	0	0	0
LOC_Os01g19580	0	0	0	0	0	0
LOC_Os01g19590	0	0	0	0	0	0
LOC_Os01g19600	0	0	0	0	0	0
LOC_Os01g19610	0	0.172044	0.335032	0.0217338	0	0
LOC_Os01g19620	0	0	0	0	0	0.0262159
LOC_Os01g19630	14.3844	11.3614	8.94081	7.11155	8.21806	6.61843
LOC_Os01g19640	0	0	0	0	0	0
LOC_Os01g19650	0	0	0	0	0	0
LOC_Os01g19660	0	0	0	0	0	0
LOC_Os01g19670	0.797264	3.86164	2.88602	1.7092	0.929674	1.65089
LOC_Os01g19680	0	0	0	0	0	0
LOC_Os01g19694	14.6066	17.3715	14.4258	14.6331	14.4806	13.8483
LOC_Os01g19710	0	0	0	0	0	0
LOC_Os01g19720	0	0	0	0	0	0
LOC_Os01g19730	0	0	0	0	0	0
LOC_Os01g19740	3.60104	10.7482	9.26634	7.78728	9.07529	12.0839
LOC_Os01g19750	0.104011	0.0714822	0.120775	0.0365961	0	0
LOC_Os01g19760	6.43761	7.81926	8.06187	7.42239	7.22646	7.05413
LOC_Os01g19770	27.2607	0	0	0.0826989	0.0979128	0
LOC_Os01g19780	0.758693	0.130613	0.226433	1.30622	0.489681	0.472518
LOC_Os01g19790	0	0	0	0	0	0
LOC_Os01g19800	40.8453	34.0571	21.4857	20.1501	24.3378	27.424
LOC_Os01g19820	5.80894	19.2054	6.25811	8.7764	16.7307	9.88943
LOC_Os01g19830	0	0	0	0	0	0
LOC_Os01g19840	176.09	153.094	180.459	244.291	218.343	256.133
LOC_Os01g19850	1.69575	1.4036	1.59405	0.947638	1.24145	0.58153
LOC_Os01g19860	0	0	0.318288	0	0	0
LOC_Os01g19870	7.57286	11.1423	11.8633	12.9216	12.6098	10.9755
LOC_Os01g19880	1.72799	3.04109	2.52323	2.57699	0.909578	1.24414
LOC_Os01g19894	0	0	0	0.006595	0	0
LOC_Os01g19910	0	0	0	0	0	0
LOC_Os01g19920	0	0	0	0	0	0
LOC_Os01g19930	0	0	0	0	0	0
LOC_Os01g19940	24.8474	23.3805	24.5626	20.9846	23.0209	22.9723
LOC_Os01g19950	0	0	0	0	0	0
LOC_Os01g19960	0	0	0	0	0	0
LOC_Os01g19970	1.4895	2.04712	1.41996	1.01159	0.371464	0.584055
LOC_Os01g19980	0	0	0	0	0	0
LOC_Os01g19990	0.904782	1.24498	1.89606	1.34799	0.639173	1.86508
LOC_Os01g20000	0	0	0	0	0	0
LOC_Os01g20010	0	0	0	0	0	0
LOC_Os01g20020	0	0	0	0	0	0
LOC_Os01g20030	0.804635	0.138559	0	0	0	0
LOC_Os01g20040	0	0	0	0	0	0
LOC_Os01g20050	0	0	0	0	0	0
LOC_Os01g20060	0	0	0	0	0	0
LOC_Os01g20070	0	0	0	0	0	0
LOC_Os01g20080	0	0	0	0	0	0
LOC_Os01g20090	0	0	0	0	0	0
LOC_Os01g20100	10.8625	5.19959	10.9046	1.43331	1.73053	2.2069
LOC_Os01g20110	3.66097	4.79508	5.42174	3.88779	3.17477	3.76683
LOC_Os01g20120	10.7273	9.28559	15.167	13.7759	10.2519	13.0693
LOC_Os01g20130	0	0	0	0	0	0
LOC_Os01g20140	0	0	0	0	0	0
LOC_Os01g20150	0	0	0	0	0	0
LOC_Os01g20160	0.166857	1.22182	0.890427	1.21283	0.477623	0.811464
LOC_Os01g20170	0	0	0	0	0	0
LOC_Os01g20190	0	0	0	0	0	0
LOC_Os01g20200	0	0	0	0	0	0
LOC_Os01g20204	0	0.275831	0.169766	0	0	0
LOC_Os01g20206	62.9793	53.8585	28.8917	17.4316	11.8423	23.0219
LOC_Os01g20208	0	0	0	0	0	0
LOC_Os01g20700	0	0	0	0	0	0
LOC_Os01g20710	0.395781	0.136298	0.315843	0.14387	0.170846	0.197493
LOC_Os01g20720	1.07827	1.38112	1.40247	1.01343	1.1819	0.888339
LOC_Os01g20730	0.350997	0.241297	0.864007	0.454844	0.391651	0.402706
LOC_Os01g20740	0	0	0.0198003	0	0	0
LOC_Os01g20750	0	0	0	0	0	0
LOC_Os01g20760	0	0	0	0	0	0
LOC_Os01g20770	0	0	0	0	0	0
LOC_Os01g20780	45.4524	59.1145	40.8243	43.6303	56.8413	61.6349
LOC_Os01g20800	0	0	0	0	0	0
LOC_Os01g20810	0	0	0	0	0	0
LOC_Os01g20820	0	2.7012	0.645654	0.598377	0	2.9594
LOC_Os01g20830	0.992095	1.53335	1.20778	1.27065	1.02449	0.323212
LOC_Os01g20840	15.1243	14.2124	11.9742	11.5575	13.5676	11.9133
LOC_Os01g20850	0	0.843535	0	0	0.677777	0.689368
LOC_Os01g20860	6.02679	4.94672	6.70744	4.05451	4.19504	4.39329
LOC_Os01g20870	0	0	0	0	0	0
LOC_Os01g20880	4.62201	4.71701	5.04901	4.21596	4.97811	3.62062
LOC_Os01g20890	16.1228	19.2983	20.3152	20.2155	14.8833	16.4148
LOC_Os01g20894	6.64356	10.6345	4.9765	5.53284	4.28662	6.03638
LOC_Os01g20900	7.35911	9.28591	10.2074	12.7148	16.5677	12.1031
LOC_Os01g20910	1.60362	2.50719	1.31535	4.37106	3.08368	2.23378
LOC_Os01g20920	0	0	0.585744	0.26931	0	0
LOC_Os01g20930	1.51739	2.48164	0.226433	0.687484	0.163227	0.945037
LOC_Os01g20940	15.0323	12.4084	14.9435	12.627	12.7236	11.6208
LOC_Os01g20950	0.541813	1.67511	0.556803	0.347871	1.00999	3.66773
LOC_Os01g20960	0	0	0	0	0	0
LOC_Os01g20970	0	0	0.112765	0	0	0
LOC_Os01g20980	8.56362	10.1371	8.03322	8.22527	13.6222	9.79639
LOC_Os01g20990	0	0	0	0	0	0
LOC_Os01g21000	0	0	0	0	0	0
LOC_Os01g21010	0	0	0	0	0	0
LOC_Os01g21020	0	0	0	0	0	0
LOC_Os01g21034	2.72098	4.13854	5.68996	3.86986	3.02629	4.40481
LOC_Os01g21050	0	0	0.371558	0	0.50347	0.346847
LOC_Os01g21060	0	0	0	0	0	0
LOC_Os01g21070	9.29807	14.6185	15.1041	12.1454	8.52535	17.5626
LOC_Os01g21080	0	0	0	0	0	0
LOC_Os01g21090	0	0	0	0	0	0
LOC_Os01g21100	0	0.179192	0.105803	0.48266	0.689424	0.393368
LOC_Os01g21110	0	0	0	0	0	0
LOC_Os01g21120	6.30667	5.99843	9.07252	6.29699	17.6893	10.4572
LOC_Os01g21130	0	0	0	0	0	0
LOC_Os01g21135	0	0	0	0	0	0
LOC_Os01g21144	2.18393	0.793484	1.05673	0.870747	1.42913	0.810337
LOC_Os01g21160	37.5339	23.8058	24.6534	26.185	54.3576	34.4938
LOC_Os01g21170	3.57258	4.06858	4.69864	4.73759	9.76834	3.75419
LOC_Os01g21180	47.6768	45.2802	54.189	65.6819	75.253	70.0572
LOC_Os01g21190	0	0	0	0	0	0
LOC_Os01g21200	0	0	0	0	0	0
LOC_Os01g21210	0	0	0	0	0	0
LOC_Os01g21220	0	0	0	0	0	0
LOC_Os01g21240	0.496449	0.247799	0.188612	0.186797	0.238992	0.197167
LOC_Os01g21250	272.23	135.809	170.43	226.751	270.433	240.589
LOC_Os01g21260	0	0	0	0	0	0
LOC_Os01g21270	0	0	0	0	0	0
LOC_Os01g21290	0	0	0	0	0	0
LOC_Os01g21300	0.408749	1.62847	1.06824	0.628023	0.540097	0.359487
LOC_Os01g21310	14.6828	28.0447	18.4222	10.4533	14.3544	11.1321
LOC_Os01g21320	127.414	100.216	73.7265	88.623	108.48	102.254
LOC_Os01g21340	0	0	0	0	0	0
LOC_Os01g21350	0	0	0	0	0	0
LOC_Os01g21360	0	0	0	0	0	0
LOC_Os01g21380	1.2505	0.572947	1.49249	0.586691	0.867883	0.971324
LOC_Os01g21390	0	0	0	0	0	0
LOC_Os01g21400	0	0	0	0	0	0
LOC_Os01g21410	19.7974	22.7152	24.3389	23.8441	23.981	24.1224
LOC_Os01g21420	6.81713	1.51908	1.13672	1.35586	2.32945	1.17248
LOC_Os01g21430	0	0	0	0	0	0
LOC_Os01g21440	100.498	103.097	86.0123	82.7032	96.5819	108.359
LOC_Os01g21450	18.7942	14.364	16.9196	15.2514	18.6463	14.6715
LOC_Os01g21480	0	0	0	0	0	0
LOC_Os01g21490	0	0	0	0	0	0
LOC_Os01g21500	0	0	0	0	0	0
LOC_Os01g21510	0	0	0	0	0	0
LOC_Os01g21520	0	0	0	0.53638	0	0.666384
LOC_Os01g21530	0	0	0	0	0	0
LOC_Os01g21536	0	0	0	0	0	0
LOC_Os01g21542	0	0	0	0	0	0
LOC_Os01g21550	0	0	0	0	0	0
LOC_Os01g21560	5.58325	14.0036	15.4631	10.8566	6.82405	9.66811
LOC_Os01g21580	0	0	0	0.154941	0	0.106089
LOC_Os01g21585	0	0.705834	0	0	0.310772	0
LOC_Os01g21590	0.679969	12.0903	2.31841	2.29045	6.81633	1.51183
LOC_Os01g21600	0	0	0	0	0	0
LOC_Os01g21610	7.02981	6.65795	6.45291	6.83104	5.91323	7.25811
LOC_Os01g21620	0	0.401454	0.119649	0	0	0.44285
LOC_Os01g21630	1.63391	1.78746	2.25444	2.2587	1.77176	2.23301
LOC_Os01g21640	2.13921	0.737879	1.52843	0.697379	3.08415	2.02725
LOC_Os01g21650	0.77365	0.956465	0.83139	0.458579	0.956796	0.868731
LOC_Os01g21660	0	0	0	0	0	0
LOC_Os01g21670	0	0	0	0	0	0
LOC_Os01g21680	0	0	0	0	0	0
LOC_Os01g21690	0	0	0	0	0	0
LOC_Os01g21700	0	0	0	0	0	0
LOC_Os01g21710	0	0	0	0	0	0
LOC_Os01g21720	0	0	0	0	0	0
LOC_Os01g21730	0	0	0	0	0	0
LOC_Os01g21740	0	0.449459	0.406099	0.247391	0.295221	0.166189
LOC_Os01g21750	0	0	0	0	0	0
LOC_Os01g21760	0	0	0	0	0	0
LOC_Os01g21780	0	0	0	0	0	0
LOC_Os01g21790	0	0	0	0	0	0
LOC_Os01g21800	0	0	0	0	0	0
LOC_Os01g21810	0	0	0	0	0	0
LOC_Os01g21820	6.63787	7.4921	7.3867	6.22536	6.03012	4.66213
LOC_Os01g21830	0	0	0	0	0	0
LOC_Os01g21840	0	0	0	0	0	0
LOC_Os01g21850	9.48676	11.3394	11.761	11.3486	12.3596	11.9741
LOC_Os01g21860	18.4383	17.4026	19.3826	18.6035	20.1741	19.4888
LOC_Os01g21870	1.26474	0	0.287099	0	0	0.340265
LOC_Os01g21880	0	0	0	0	0	0
LOC_Os01g21900	0	0	0	0	0	0
LOC_Os01g21920	0	0	0	0	0	0
LOC_Os01g21930	0	0	0	0	0	0
LOC_Os01g21940	14.1861	15.7078	17.7904	17.977	16.1231	16.3072
LOC_Os01g21950	0	0	0	0	0	0
LOC_Os01g21960	17.0306	22.1112	24.5141	20.877	19.9928	19.8721
LOC_Os01g21970	1.7616	1.86102	2.43695	2.09573	2.33782	2.04735
LOC_Os01g21980	0	0	0	0	0	0
LOC_Os01g21990	0.806917	0.79138	0.527609	0.519044	0.28304	0.504723
LOC_Os01g22000	2.86251	3.34763	3.5631	1.48364	1.97738	1.39752
LOC_Os01g22010	1075.9	1169.56	914.708	1097.51	1058.96	945.145
LOC_Os01g22030	0	0	0	0	0	0
LOC_Os01g22039	0	0	0	0	0	0
LOC_Os01g22050	0.0341296	0.0702541	0.0387664	0.0586423	0.0553848	0.0826728
LOC_Os01g22070	3.03151	2.50892	1.77812	2.13694	1.97901	2.0989
LOC_Os01g22080	0	0	0	0	0.0760988	0
LOC_Os01g22090	2.5504	2.5671	3.17879	3.35443	3.66717	2.90793
LOC_Os01g22100	1.91209	1.31336	1.19338	1.19543	0.920411	1.28411
LOC_Os01g22110	0	0	0	0	0	0
LOC_Os01g22120	0	0	0	0	0	0
LOC_Os01g22140	0	0	0	0	0	0
LOC_Os01g22150	0	0	0	0	0	0
LOC_Os01g22170	0	0	0	0	0	0
LOC_Os01g22180	0	0	0	0	0	0
LOC_Os01g22190	0	0	0	0	0	0
LOC_Os01g22200	0	0	0	0	0	0
LOC_Os01g22209	0	0	0	0	0	0
LOC_Os01g22220	0	0	0	0	0	0.899802
LOC_Os01g22230	12.9239	15.9943	20.6969	12.8189	12.121	16.6583
LOC_Os01g22249	0.456779	0.502132	0.140872	1.82429	1.81721	3.08523
LOC_Os01g22270	0	0	0	0	0	0.0147717
LOC_Os01g22280	0	0	0	0	0	0
LOC_Os01g22300	0	0	0	0	0	0
LOC_Os01g22309	0	0	0	0	0	0
LOC_Os01g22320	0	0	0	0	0	0
LOC_Os01g22336	32.5732	31.8635	27.9955	35.3992	49.3848	41.7903
LOC_Os01g22352	325.837	30.3089	38.0732	130.254	536.08	85.7775
LOC_Os01g22370	71.1981	88.0507	67.4198	142.524	151.909	114.325
LOC_Os01g22380	0	2.96439	7.37591	0.44805	0.354801	0
LOC_Os01g22390	4.7018	3.22403	4.45017	3.69153	4.17539	3.41154
LOC_Os01g22410	0	0.025491	0	0	0	0
LOC_Os01g22420	0	0	0	0	0	0
LOC_Os01g22430	6.77626	5.67629	5.08378	4.65268	4.69564	4.04459
LOC_Os01g22440	4.53315	2.85241	3.34837	3.2269	4.24963	3.84926
LOC_Os01g22450	0	0	0	0	0	0
LOC_Os01g22480	2.53816	2.23161	2.66347	2.14374	2.387	2.07697
LOC_Os01g22490	562.828	544.484	667.801	894.047	812.681	835.458
LOC_Os01g22500	21.3076	15.6698	27.1143	27.5755	30.727	25.6206
LOC_Os01g22510	29.0397	27.9009	22.9337	24.8922	28.5928	27.2948
LOC_Os01g22520	87.6753	88.6487	89.6907	86.0813	85.3163	107.217
LOC_Os01g22530	0	0	0	0	0	0
LOC_Os01g22540	0	0.34601	0.713092	0	0	0
LOC_Os01g22550	3.04358	3.05381	3.69612	3.78562	4.12675	3.59571
LOC_Os01g22560	0	0	0	0	0	0
LOC_Os01g22570	0	0	0	0	0	0.0925161
LOC_Os01g22590	1.33573	0.949537	0.961349	0.642252	0.83637	0.92668
LOC_Os01g22600	20.5507	12.966	14.2158	13.2828	12.6301	10.957
LOC_Os01g22620	0	0	0	0	0	0
LOC_Os01g22630	5.93285	5.21421	6.24514	5.82847	6.91565	5.88811
LOC_Os01g22640	19.4834	30.968	23.9044	20.3271	16.8097	14.0474
LOC_Os01g22650	0	0	0	0	0	0
LOC_Os01g22660	3.2987	8.05066	7.38295	2.88215	3.0185	2.29406
LOC_Os01g22670	3.15092	16.317	11.0444	14.1804	4.49956	13.3362
LOC_Os01g22680	0.335938	2.23221	3.95424	1.77783	0.327369	1.15524
LOC_Os01g22700	0	0	0	0	0	0
LOC_Os01g22710	0	0	0.0293529	0	0	0
LOC_Os01g22720	0	0	0	0	0	0
LOC_Os01g22730	0	0	0	0	0	0
LOC_Os01g22740	0	0	0	0	0	0
LOC_Os01g22750	0	0	0	0	0	0
LOC_Os01g22760	0	0	0	0	0	0
LOC_Os01g22770	0	0	0	0	0	0
LOC_Os01g22780	0.158191	0.434936	0.303957	0.248537	0.163259	0.19328
LOC_Os01g22794	0	0	0	0	0	0
LOC_Os01g22810	0	0	0	0	0	0
LOC_Os01g22820	0	0	0	0	0	0
LOC_Os01g22830	0	0	0	0	0	0
LOC_Os01g22840	0	0	0	0	0	0
LOC_Os01g22850	0	0	0	0	0	0
LOC_Os01g22860	0	0	0	0	0	0
LOC_Os01g22870	21.5662	19.5221	16.4998	16.6148	14.3535	17.9775
LOC_Os01g22880	0	0	0	0	0	0
LOC_Os01g22890	0	0	0	0	0	0
LOC_Os01g22900	27.9627	13.7793	13.7091	10.8518	15.3963	12.8676
LOC_Os01g22910	0.0912037	0.125324	0.351577	0.0319502	0.151173	0.178552
LOC_Os01g22920	0	0	0	0	0	0
LOC_Os01g22930	0	0	0	0	0	0
LOC_Os01g22954	2.87683	3.90831	3.38901	3.39616	2.88441	3.06911
LOC_Os01g22980	0.644933	1.32669	1.37036	1.02151	0.723931	2.00964
LOC_Os01g22990	98.8641	123.977	83.3347	72.5381	53.9529	87.026
LOC_Os01g23000	0	0	0	0	0	0
LOC_Os01g23010	0	0	0	0	0	0
LOC_Os01g23020	0	0	0	0	0	0
LOC_Os01g23040	0	0	0	0	0	0
LOC_Os01g23050	0	0	0	0	0	0
LOC_Os01g23060	0	0	0	0	0	0
LOC_Os01g23070	0	0.243701	0.112879	0	0.242241	0.115158
LOC_Os01g23080	0	0	0	0	0	0
LOC_Os01g23090	0	0	0	0	0	0
LOC_Os01g23100	0	0	0	0	0	0
LOC_Os01g23110	0	0	0	0	0	0
LOC_Os01g23120	0	0	0	0	0	0
LOC_Os01g23130	0	0	0	0	0	0
LOC_Os01g23144	0	0	0	0	0	0
LOC_Os01g23160	0	0	0	0	0	0
LOC_Os01g23180	0	0	0	0	0	0
LOC_Os01g23190	0	0.115552	0	0.0603888	0	0
LOC_Os01g23200	0	0	0	0	0	0
LOC_Os01g23210	0	0	0	0	0	0
LOC_Os01g23230	0	0	0	0	0	0
LOC_Os01g23239	0	0.688756	0	0.441246	0.536314	0.553283
LOC_Os01g23260	0	0	0	0	0	0
LOC_Os01g23270	0	0	0	0	0	0
LOC_Os01g23280	0	0	0	0	0	0
LOC_Os01g23290	0	0	0	0	0	0
LOC_Os01g23300	0	0	0	0	0	0
LOC_Os01g23310	0	0	0	0	0	0
LOC_Os01g23320	0	0	0	0	0	0
LOC_Os01g23330	0	0	0	0	0	0
LOC_Os01g23340	0	0	0	0	0	0
LOC_Os01g23350	0	0	0	0	0	0
LOC_Os01g23360	0	0	0	0	0	0
LOC_Os01g23370	0	0.0375149	0.0832975	0.0567276	0.0223391	0
LOC_Os01g23380	5.8575	6.36456	7.76261	8.13927	8.32076	8.04964
LOC_Os01g23390	0	0	0	0	0	0
LOC_Os01g23400	0	0	0	0	0	0
LOC_Os01g23410	0.097533	0.0670202	0.0376733	0.0684823	0.162049	0
LOC_Os01g23420	0	0	0	0	0	0
LOC_Os01g23430	0	0.184535	0.204816	0	0	0
LOC_Os01g23440	0	0	0	0	0	0
LOC_Os01g23460	0	0	0	0	0.219487	0
LOC_Os01g23470	0	0	0	0	0	0
LOC_Os01g23480	0	0	0	0	0	0
LOC_Os01g23490	0	0	0	0	0	0
[truncated: 53,803 more rows]
