# Supplementary material for: Common gene expression patterns are observed in rice roots during associations with plant growth-promoting bacteria, Herbaspirillum seropedicae and Azospirillum brasilense
Source: Sci Rep. 2022 May 25;12:8827. doi: 10.1038/s41598-022-12285-3 (PMC9132972; doi:10.1038/s41598-022-12285-3)
Supplement: Supplementary file 5 — Supplementary Table 3. [file 41598_2022_12285_MOESM5_ESM.xlsx]

## Sheet: Sheet1
	Supplementary Table 3: Number of raw and mapped reads
	Sample	# reads	both reads	# pairs mapped by Tophat	# R1 reads mapped by Tophat	# R2 reads mapped by Tophat
		(Paired-end)	surviving QC by Trimmomatic
	C1	25957467	11922501	9402365	9747304	9849844
			-0.4593	(78.8% of input)	(81.8% of input)	(82.6% of input)
				(36.2% of raw)
	C2	33064177	16430612	13960457	14451279	14593404
			-0.4969	(84.8% of input)	(88.0% of input)	(88.8% of input)
				(42.2% of raw)
	C3	43793141	28424339	24382215	25334076	25412934
			-0.6491	(85.5% of input)	(89.1% of input)	(89.4% of input)
				(55.6% of raw)
	Os1Hs1	50556108	32787548	28159111	29173966	29327324
			-0.6485	(85.6% of input)	(89.0% of input)	(89.4% of input)
				(55.6% of raw)
	Os1Hs2	40846607	27520676	24321817	25217882	25318087
			-0.6738	(88.1% of input)	(91.6% of input)	(92.0% of input)
				(59.5% of raw)
	Os1Hs3	36630636	23146566	20204432	20906493	21063725
			-0.6319	(87.1% of input)	(90.3% of input)	(91.0% of input)
				(55.1% of raw)
