# Supplementary material for: Common gene expression patterns are observed in rice roots during associations with plant growth-promoting bacteria, Herbaspirillum seropedicae and Azospirillum brasilense
Source: Sci Rep. 2022 May 25;12:8827. doi: 10.1038/s41598-022-12285-3 (PMC9132972; doi:10.1038/s41598-022-12285-3)
Supplement: Supplementary file 6 — Supplementary Table 4. [file 41598_2022_12285_MOESM6_ESM.xlsx]

## Sheet: Supplementary Table 4
Supplementary Table 4: List of differentially expressed rice genes during associations with Herbaspirillum seropedicae
Column Name	Description
gene	Oryza sativa gene name
locus	gene locus including chromosome, start, and end coordinates
Os_Control	mean FPKM-normalized expression value for 3 Oryza sativa control samples
Os-Herbaspirillum	mean FPKM-normalized expression value for 3 Oryza sativa samples 1 day post-inoculation
log2FC	log2 fold-change
test_stat	test statistic
p_value	returned significance (p-value) from the Cuffdiff statistical test
FDR	adjusted p-value using the Benjamini-Hochberg method, also known as False Discovery Rate (FDR)
annotation	gene annotations
gene	locus	Os_Control	Os-Herbaspirillum	log2FC	test_stat	p_value	FDR	annotation
LOC_Os01g31050	Chr1:16982167-16983007	0	1.28331	Inf	NA	0.00145	0.0167534	expressed protein
LOC_Os01g33910	Chr1:18652226-18652931	0	2.63804	Inf	NA	5e-05	0.000995617	expressed protein
LOC_Os03g50710	Chr3:28954341-28954897	0	1.2317	Inf	NA	0.00215	0.0229382	expressed protein
LOC_Os04g02480	Chr4:899005-899350	0	1.71931	Inf	NA	5e-05	0.000995617	NBS-LRR, putative
LOC_Os04g30080	Chr4:17951051-17951282	0	1.91541	Inf	NA	0.00295	0.0295215	retrotransposon protein, putative, Ty3-gypsy subclass
LOC_Os05g17800	Chr5:10233382-10234638	0	0.999975	Inf	NA	0.0002	0.00327002	SHR5-receptor-like kinase, putative, expressed
LOC_Os05g25150	Chr5:14572926-14574360	0	1.88865	Inf	NA	5e-05	0.000995617	transferase family protein, putative, expressed
LOC_Os05g45910	Chr5:26605225-26607098	0	0.768581	Inf	NA	0.00365	0.0347151	expressed protein
LOC_Os06g39800	Chr6:23649632-23649977	0	1.42391	Inf	NA	5e-05	0.000995617	expressed protein
LOC_Os07g03610	Chr7:1449228-1449741	0	1.03984	Inf	NA	5e-05	0.000995617	SCP-like extracellular protein, expressed
LOC_Os07g12240	Chr7:6856616-6857180	0	1.22811	Inf	NA	5e-05	0.000995617	EF hand family protein, putative, expressed
LOC_Os07g39450	Chr7:23632872-23633411	0	0.557467	Inf	NA	0.00155	0.0176474	expressed protein
LOC_Os08g26320	Chr8:16050274-16051156	0	6.39713	Inf	NA	5e-05	0.000995617	hypothetical protein
LOC_Os09g23450	Chr9:13937074-13937308	0	6.83697	Inf	NA	5e-05	0.000995617	expressed protein
LOC_Os10g31420	Chr10:16476145-16477079	0	9.93186	Inf	NA	5e-05	0.000995617	retrotransposon protein, putative, unclassified, expressed
LOC_Os11g04770	Chr11:2029880-2030321	0	0.777468	Inf	NA	0.0003	0.00465766	EF hand family protein, putative, expressed
LOC_Os11g15060	Chr11:8477739-8480044	0	1.12749	Inf	NA	5e-05	0.000995617	SAM dependent carboxyl methyltransferase, putative, expressed
LOC_Os08g04210	Chr8:2054187-2056025	0.0741351	28.8415	8.60377	6.72144	0.0035	0.033644	cysteine-rich repeat secretory protein 55 precursor, putative, expressed
LOC_Os11g47510	Chr11:28727474-28728823	0.111091	10.4812	6.55991	6.45768	5e-05	0.000995617	glycosyl hydrolase, putative, expressed
LOC_Os11g47590	Chr11:28755785-28757160	0.13246	5.49355	5.37411	5.71356	5e-05	0.000995617	glycosyl hydrolase, putative, expressed
LOC_Os11g47110	Chr11:28321725-28327978	0.248336	8.40317	5.08057	7.00813	5e-05	0.000995617	OsWAK121 - OsWAK receptor-like protein kinase, expressed
LOC_Os10g37160	Chr10:19881377-19883255	0.184798	5.5034	4.8963	7.1173	5e-05	0.000995617	transposon protein, putative, unclassified, expressed
LOC_Os02g39620	Chr2:23903893-23905003	0.373958	10.0441	4.74732	4.80478	0.0009	0.0114754	ATOZI1, putative, expressed
LOC_Os08g04240	Chr8:2063155-2064909	0.259491	6.54026	4.65559	4.90099	5e-05	0.000995617	cysteine-rich repeat secretory protein 55 precursor, putative, expressed
LOC_Os08g40690	Chr8:25762456-25763824	0.523667	13.0378	4.6379	7.294	5e-05	0.000995617	glycosyl hydrolase, putative, expressed
LOC_Os05g15880	Chr5:8959414-8960578	0.670889	15.9901	4.57496	7.06585	5e-05	0.000995617	glycosyl hydrolase, putative, expressed
LOC_Os08g25860	Chr8:15749765-15754117	0.773722	18.4094	4.57248	4.87993	5e-05	0.000995617	expressed protein
LOC_Os11g45990	Chr11:27828620-27835246	1.17375	27.1927	4.53402	11.1792	5e-05	0.000995617	von Willebrand factor type A domain containing protein, putative, expressed
LOC_Os06g38830	Chr6:23049802-23052316	0.0724692	1.58202	4.44825	4.05622	0.00125	0.0148988	receptor-like protein kinase precursor, putative, expressed
LOC_Os11g47560	Chr11:28739615-28740710	0.269886	5.73271	4.40879	6.60769	5e-05	0.000995617	glycosyl hydrolase, putative, expressed
LOC_Os06g13880	Chr6:7722723-7723354	0.234938	4.65793	4.30934	3.51973	0.0011	0.0134818	expressed protein
LOC_Os08g15710	Chr8:9538124-9539756	0.135796	2.69155	4.30892	4.63624	0.0002	0.00327002	DC1 domain, putative, expressed
LOC_Os03g16950	Chr3:9421688-9422925	12.7643	245.067	4.26299	9.94548	5e-05	0.000995617	cysteine-rich repeat secretory protein 55 precursor, putative, expressed
LOC_Os03g12510	Chr3:6624957-6626083	0.48521	9.01526	4.21569	5.46056	5e-05	0.000995617	non-symbiotic hemoglobin 2, putative, expressed
LOC_Os10g34040	Chr10:18169101-18172316	0.810099	14.9239	4.20339	7.41315	5e-05	0.000995617	nodulin, putative, expressed
LOC_Os02g06130	Chr2:3059460-3064561	0.0658431	1.16503	4.14519	3.48221	0.0011	0.0134818	phytosulfokine receptor precursor, putative, expressed
LOC_Os07g03730	Chr7:1523652-1524629	1.46725	25.8536	4.13918	6.74338	5e-05	0.000995617	SCP-like extracellular protein, expressed
LOC_Os02g38230	Chr2:23121132-23123149	3.33595	58.1387	4.12333	10.2779	5e-05	0.000995617	high affinity nitrate transporter, putative, expressed
LOC_Os11g46000	Chr11:27841512-27846793	0.414739	6.55577	3.98249	7.36075	5e-05	0.000995617	von Willebrand factor type A domain containing protein, putative, expressed
LOC_Os05g39310	Chr5:23058936-23061264	0.200122	3.07651	3.94234	6.15869	5e-05	0.000995617	thiamine pyrophosphate enzyme, C-terminal TPP binding domain containing protein, expressed
LOC_Os03g13140	Chr3:7092738-7094015	1.09404	16.1921	3.88755	6.48449	5e-05	0.000995617	non-symbiotic hemoglobin 2, putative, expressed
LOC_Os01g64120	Chr1:37241154-37242103	0.407804	6.03432	3.88724	5.73557	5e-05	0.000995617	2Fe-2S iron-sulfur cluster binding domain containing protein, expressed
LOC_Os05g18090	Chr5:10404234-10407571	0.187194	2.72954	3.86605	2.98908	0.0031	0.0306554	SHR5-receptor-like kinase, putative, expressed
LOC_Os11g47610	Chr11:28760410-28761603	0.295091	4.29837	3.86456	6.11697	5e-05	0.000995617	glycosyl hydrolase, putative, expressed
LOC_Os10g39300	Chr10:20971235-20972702	3.19355	44.4295	3.79828	9.25145	5e-05	0.000995617	aspartic proteinase nepenthesin, putative, expressed
LOC_Os12g24320	Chr12:13879142-13881525	4.77695	65.112	3.76876	10.4989	5e-05	0.000995617	ATPase 3, putative, expressed
LOC_Os06g05010	Chr6:2208672-2209562	0.376361	5.10778	3.76251	4.11435	5e-05	0.000995617	early nodulin 93 ENOD93 protein, putative, expressed
LOC_Os11g47630	Chr11:28766091-28766937	0.886041	11.7307	3.72678	5.04303	5e-05	0.000995617	ZOS11-10 - C2H2 zinc finger protein, expressed
LOC_Os06g38580	Chr6:22856414-22856615	10.3507	135.499	3.71049	7.76331	5e-05	0.000995617	expressed protein
LOC_Os12g07310	Chr12:3602557-3605041	17.1704	222.765	3.69753	10.3932	5e-05	0.000995617	citrate-binding protein precursor, putative, expressed
LOC_Os05g39320	Chr5:23065606-23067936	0.219954	2.64432	3.58762	5.86616	5e-05	0.000995617	thiamine pyrophosphate enzyme, C-terminal TPP binding domain containing protein, expressed
LOC_Os10g36100	Chr10:19303782-19304347	1.03388	12.0062	3.53764	4.26371	5e-05	0.000995617	LTPL157 - Protease inhibitor/seed storage/LTP family protein precursor, expressed
LOC_Os01g33869	Chr1:18626120-18641762	2.93466	33.0701	3.49426	7.80411	5e-05	0.000995617	expressed protein
LOC_Os10g02276	Chr10:816249-817203	0.140861	1.55031	3.46021	3.38038	0.00015	0.00258435	OsWAK96 - OsWAK receptor-like protein kinase, expressed
LOC_Os03g50590	Chr3:28890273-28891283	0.12173	1.30851	3.42617	2.96311	0.0029	0.0291332	expressed protein
LOC_Os01g50820	Chr1:29188849-29190965	4.37048	45.7369	3.3875	9.308	5e-05	0.000995617	transporter, major facilitator family, putative, expressed
LOC_Os08g26350	Chr8:16064545-16065707	2.06645	21.1655	3.35649	4.79068	5e-05	0.000995617	expressed protein
LOC_Os08g36910	Chr8:23340675-23343533	0.101182	1.03369	3.35278	3.54795	5e-05	0.000995617	alpha-amylase precursor, putative, expressed
LOC_Os12g11840	Chr12:6429546-6429792	2.42295	24.6371	3.346	4.19399	0.0032	0.0314054	hypothetical protein
LOC_Os06g18960	Chr6:10780798-10784833	2.92419	29.6876	3.34375	9.1924	5e-05	0.000995617	embryogenesis transmembrane protein, putative, expressed
LOC_Os11g15040	Chr11:8466831-8469354	1.24824	12.6154	3.33721	5.6187	5e-05	0.000995617	S-adenosyl-L-methionine:benzoic acid/salicylic acid carboxyl methyltransferase, putative, expressed
LOC_Os11g39450	Chr11:23488659-23496017	2.24584	22.6365	3.33332	6.24406	5e-05	0.000995617	cysteine-rich receptor-like protein kinase 7 precursor, putative, expressed
LOC_Os11g39420	Chr11:23459657-23475516	1.78008	17.7552	3.31823	3.57866	0.0029	0.0291332	jacalin-like lectin domain containing protein, expressed
LOC_Os08g26520	Chr8:16145388-16151695	0.425758	4.2427	3.31688	3.2169	0.00235	0.0246119	expressed protein
LOC_Os03g31750	Chr3:18153142-18160127	1.47752	14.4864	3.29344	5.57012	5e-05	0.000995617	pyruvate, phosphate dikinase, chloroplast precursor, putative, expressed
LOC_Os01g71340	Chr1:41346573-41348411	9.79917	94.2227	3.26534	9.17926	5e-05	0.000995617	glycosyl hydrolases family 17, putative, expressed
LOC_Os06g01590	Chr6:346984-348516	0.574849	5.32805	3.21235	5.28159	5e-05	0.000995617	lactate/malate dehydrogenase, putative, expressed
LOC_Os05g30500	Chr5:17670773-17671582	0.796047	7.36413	3.20959	5.09499	5e-05	0.000995617	expressed protein
LOC_Os10g28299	Chr10:14717783-14718330	2.2764	20.8252	3.1935	3.92321	5e-05	0.000995617	expressed protein
LOC_Os12g10880	Chr12:5866456-5866925	2.08776	18.8894	3.17755	4.09887	5e-05	0.000995617	expressed protein
LOC_Os08g31880	Chr8:19762997-19764227	0.509126	4.54224	3.15731	5.15587	5e-05	0.000995617	expressed protein
LOC_Os09g38830	Chr9:22302983-22305523	0.194111	1.68085	3.11424	3.94817	5e-05	0.000995617	OsWAK89a - OsWAK receptor-like protein kinase, expressed
LOC_Os12g30170	Chr12:18111164-18113735	0.135056	1.15591	3.0974	3.94814	0.00015	0.00258435	expressed protein
LOC_Os04g30030	Chr4:17913436-17916778	3.00157	25.5197	3.08783	5.9285	5e-05	0.000995617	cysteine-rich receptor-like protein kinase 12 precursor, putative, expressed
LOC_Os11g47600	Chr11:28758714-28760007	3.91746	32.7412	3.06312	8.63501	5e-05	0.000995617	glycosyl hydrolase, putative, expressed
LOC_Os09g13400	Chr9:7741161-7743971	0.146192	1.21997	3.0609	3.19147	0.0003	0.00465766	expressed protein
LOC_Os01g51570	Chr1:29620953-29622393	25.169	206.502	3.03644	8.20267	5e-05	0.000995617	glycosyl hydrolases family 17, putative, expressed
LOC_Os10g39260	Chr10:20956881-20958393	6.91972	56.3892	3.02663	8.26457	5e-05	0.000995617	aspartic proteinase nepenthesin, putative, expressed
LOC_Os11g34570	Chr11:20239368-20240647	2.1088	17.1303	3.02206	6.53766	5e-05	0.000995617	lysM domain-containing GPI-anchored protein precursor, putative, expressed
LOC_Os11g34610	Chr11:20256865-20261058	0.814817	6.60109	3.01816	4.04585	5e-05	0.000995617	TKL_IRAK_DUF26-lc.28 - DUF26 kinases have homology to DUF26 containing loci, expressed
LOC_Os12g17860	Chr12:10236040-10242719	0.268348	2.17241	3.01712	3.69465	5e-05	0.000995617	retrotransposon protein, putative, Ty3-gypsy subclass, expressed
LOC_Os02g06160	Chr2:3076494-3078826	0.428879	3.45706	3.0109	4.62933	5e-05	0.000995617	cysteine-rich receptor-like protein kinase 16 precursor, putative, expressed
LOC_Os12g32850	Chr12:19848806-19851543	1.6171	13.0226	3.00953	7.06003	5e-05	0.000995617	cytochrome P450, putative, expressed
LOC_Os10g38660	Chr10:20607466-20608460	0.45253	3.64365	3.0093	3.65946	5e-05	0.000995617	glutathione S-transferase, putative, expressed
LOC_Os03g51530	Chr3:29479233-29479886	0.215905	1.73339	3.00513	2.45988	0.00355	0.0340128	expressed protein
LOC_Os02g50404	Chr2:30784650-30785350	0.318299	2.53779	2.99512	2.60508	0.00255	0.0262137	expressed protein
LOC_Os08g39840	Chr8:25216362-25224080	1.02562	8.14883	2.9901	6.68698	5e-05	0.000995617	lipoxygenase, chloroplast precursor, putative, expressed
LOC_Os10g26700	Chr10:13939898-13941106	0.794855	6.17176	2.95692	5.25834	5e-05	0.000995617	YGL010w, putative, expressed
LOC_Os12g41570	Chr12:25729711-25730584	0.871322	6.76486	2.95678	5.69982	5e-05	0.000995617	expressed protein
LOC_Os12g36860	Chr12:22595368-22597000	2.52487	19.584	2.95539	4.84509	5e-05	0.000995617	pathogenesis-related protein 10, putative, expressed
LOC_Os11g14480	Chr11:8131668-8132427	0.598168	4.59424	2.9412	3.7763	5e-05	0.000995617	expressed protein
LOC_Os07g03970	Chr7:1671449-1673471	0.158102	1.20736	2.93293	2.86919	0.00185	0.0203213	lectin-like receptor kinase 7, putative, expressed
LOC_Os04g07110	Chr4:3766124-3768464	0.333835	2.53686	2.92584	5.02674	5e-05	0.000995617	expressed protein
LOC_Os02g13470	Chr2:7192203-7198866	0.161105	1.2065	2.90475	4.77795	5e-05	0.000995617	retrotransposon protein, putative, Ty3-gypsy subclass, expressed
LOC_Os01g47070	Chr1:26885483-26886754	27.2105	199.968	2.87753	8.79735	5e-05	0.000995617	glycosyl hydrolase, putative, expressed
LOC_Os07g03467	Chr7:1388412-1389436	4.56449	33.2145	2.86329	6.5227	5e-05	0.000995617	SCP-like extracellular protein, expressed
LOC_Os07g48010	Chr7:28669497-28671387	13.7257	99.528	2.85823	7.89705	5e-05	0.000995617	peroxidase precursor, putative, expressed
LOC_Os01g57510	Chr1:33227651-33231771	0.362117	2.6246	2.85757	5.11296	5e-05	0.000995617	receptor protein kinase, putative, expressed
LOC_Os06g38710	Chr6:22983844-22984677	1.11512	8.07325	2.85595	2.96696	0.00035	0.00527299	expressed protein
LOC_Os04g49210	Chr4:29338949-29341166	3.36428	24.0851	2.83977	6.28265	5e-05	0.000995617	naringenin,2-oxoglutarate 3-dioxygenase, putative, expressed
LOC_Os01g52320	Chr1:30068604-30070131	1.02556	7.27662	2.82685	4.43531	5e-05	0.000995617	NB-ARC domain containing protein, expressed
LOC_Os03g45250	Chr3:25547179-25549126	0.127443	0.897697	2.81638	3.3136	0.0003	0.00465766	2-aminoethanethiol dioxygenase, putative, expressed
LOC_Os08g28240	Chr8:17229166-17235488	0.305422	2.13468	2.80515	3.17858	5e-05	0.000995617	carotenoid cleavage dioxygenase, putative, expressed
LOC_Os07g47660	Chr7:28479887-28480536	0.173367	1.19946	2.79049	2.16848	0.0044	0.040026	expressed protein
LOC_Os01g49320	Chr1:28354770-28356109	3.21439	22.0249	2.77652	6.70826	5e-05	0.000995617	glycosyl hydrolase, putative, expressed
LOC_Os11g47570	Chr11:28748075-28749262	1.33371	9.12334	2.77411	4.66686	5e-05	0.000995617	glycosyl hydrolase, putative, expressed
LOC_Os02g18080	Chr2:10503048-10508541	0.27812	1.85645	2.73877	4.0443	5e-05	0.000995617	NB-ARC domain containing protein, expressed
LOC_Os11g47500	Chr11:28723112-28724027	4.67473	31.1055	2.73421	7.05389	5e-05	0.000995617	glycosyl hydrolase, putative, expressed
LOC_Os11g38780	Chr11:23060524-23061100	1.65153	10.8419	2.71474	3.67956	5e-05	0.000995617	EF hand family protein, putative
LOC_Os11g12340	Chr11:6888056-6896357	1.48603	9.52082	2.67962	5.63521	5e-05	0.000995617	disease resistance protein RPM1, putative, expressed
LOC_Os03g21710	Chr3:12394668-12396898	1.98656	12.7045	2.67699	5.67647	5e-05	0.000995617	WRKY79, expressed
LOC_Os04g27670	Chr4:16349933-16354016	0.911796	5.82723	2.67603	3.55801	5e-05	0.000995617	terpene synthase family, metal binding domain containing protein, expressed
LOC_Os12g32814	Chr12:19828480-19831364	1.59384	10.126	2.66748	4.22393	5e-05	0.000995617	pleiotropic drug resistance protein 3, putative, expressed
LOC_Os06g35700	Chr6:20832431-20834494	9.33788	58.7124	2.6525	8.36985	5e-05	0.000995617	reticuline oxidase-like protein precursor, putative, expressed
LOC_Os09g19290	Chr9:11544099-11550254	0.421906	2.64993	2.65096	5.48621	5e-05	0.000995617	retrotransposon protein, putative, unclassified, expressed
LOC_Os07g36690	Chr7:21970340-21973436	0.373932	2.34721	2.6501	4.91164	5e-05	0.000995617	CSLF2 - cellulose synthase-like family F; beta1,3;1,4 glucan synthase, expressed
LOC_Os04g30250	Chr4:18053115-18057610	2.662	16.5681	2.63783	5.15301	5e-05	0.000995617	wall-associated receptor kinase-like 5 precursor, putative, expressed
LOC_Os12g44290	Chr12:27451286-27453035	0.284603	1.76783	2.63495	3.70442	5e-05	0.000995617	cytochrome P450, putative, expressed
LOC_Os11g25040	Chr11:14267736-14268968	0.251152	1.55253	2.62799	3.59191	5e-05	0.000995617	plant-specific domain TIGR01615 family protein, expressed
LOC_Os04g43650	Chr4:25826664-25830703	6.38479	39.4176	2.62613	5.95399	5e-05	0.000995617	L-allo-threonine aldolase, putative, expressed
LOC_Os02g32320	Chr2:19084410-19085860	0.258877	1.59588	2.62402	3.36308	0.0003	0.00465766	expressed protein
LOC_Os01g09150	Chr1:4596059-4596812	0.293051	1.77765	2.60075	3.07378	0.0002	0.00327002	expressed protein
LOC_Os07g03279	Chr7:1319030-1319803	219.808	1333.12	2.60049	5.59842	5e-05	0.000995617	SCP-like extracellular protein, expressed
LOC_Os05g02200	Chr5:690755-691909	2.95314	17.8175	2.59297	6.77059	5e-05	0.000995617	cysteine-rich repeat secretory protein 55 precursor, putative, expressed
LOC_Os03g63620	Chr3:35922767-35923937	9.26797	55.8832	2.59209	6.07394	5e-05	0.000995617	tetraspanin family protein, putative, expressed
LOC_Os04g25060	Chr4:14453466-14454812	2.49959	15.0542	2.5904	6.50246	5e-05	0.000995617	cysteine-rich receptor-like protein kinase, putative, expressed
LOC_Os01g22249	Chr1:12509591-12519255	0.185624	1.11614	2.58806	3.84242	5e-05	0.000995617	peroxidase precursor, putative, expressed
LOC_Os09g19300	Chr9:11550879-11553816	0.571719	3.4283	2.58412	5.48858	5e-05	0.000995617	retrotransposon protein, putative, unclassified, expressed
LOC_Os08g40680	Chr8:25758850-25759949	3.06225	18.3444	2.58267	6.69655	5e-05	0.000995617	glycosyl hydrolase, putative, expressed
LOC_Os03g41330	Chr3:22976954-22979936	0.850953	5.08956	2.58039	5.93481	5e-05	0.000995617	DUF260 domain containing protein, putative, expressed
LOC_Os10g19919	Chr10:9984426-9987828	0.945981	5.65483	2.5796	4.41056	5e-05	0.000995617	retrotransposon protein, putative, Ty3-gypsy subclass, expressed
LOC_Os03g17680	Chr3:9832661-9833183	3.63439	21.422	2.55931	4.51286	5e-05	0.000995617	expressed protein
LOC_Os06g38764	Chr6:23013153-23014890	11.4889	67.3819	2.55212	6.37689	5e-05	0.000995617	expressed protein
LOC_Os01g32460	Chr1:17798260-17799032	5.76838	33.7997	2.55077	5.43764	5e-05	0.000995617	expressed protein
LOC_Os11g46290	Chr11:28026297-28029027	0.151279	0.884583	2.54779	2.63688	0.0006	0.00823838	transposon protein, putative, unclassified, expressed
LOC_Os04g54310	Chr4:32336346-32337872	1.37374	7.94977	2.5328	3.29659	5e-05	0.000995617	expressed protein
LOC_Os04g25650	Chr4:14863452-14864827	2.01522	11.6519	2.53155	6.88266	5e-05	0.000995617	cysteine-rich receptor-like protein kinase, putative, expressed
LOC_Os07g38250	Chr7:22935621-22937613	0.78143	4.51449	2.53037	4.83944	5e-05	0.000995617	expressed protein
LOC_Os06g07330	Chr6:3515129-3518028	0.142463	0.813169	2.51297	2.76734	0.0004	0.00587495	OsWAK63 - OsWAK receptor-like protein kinase, expressed
LOC_Os11g40970	Chr11:24533668-24537481	0.448266	2.54068	2.50279	3.77564	5e-05	0.000995617	receptor-like protein kinase precursor, putative, expressed
LOC_Os11g32290	Chr11:19082899-19083859	0.166529	0.941635	2.4994	2.74526	0.0048	0.0430455	3-5 exonuclease eri-1, putative, expressed
LOC_Os11g36090	Chr11:21210710-21216313	0.10059	0.568131	2.49773	2.62728	0.0011	0.0134818	receptor kinase, putative, expressed
LOC_Os10g39680	Chr10:21205699-21207611	15.809	87.7673	2.47294	7.59317	5e-05	0.000995617	CHIT14 - Chitinase family protein precursor, expressed
LOC_Os07g03710	Chr7:1512024-1512958	156.579	868.752	2.47205	6.50932	5e-05	0.000995617	SCP-like extracellular protein, expressed
LOC_Os08g33150	Chr8:20600430-20601995	0.561656	3.06168	2.44657	4.31973	5e-05	0.000995617	MYB family transcription factor, putative, expressed
LOC_Os04g09920	Chr4:5332328-5334479	32.4948	177.056	2.44592	7.04608	5e-05	0.000995617	cytochrome P450, putative, expressed
LOC_Os11g46950	Chr11:28215209-28223264	2.5549	13.8151	2.43491	5.45526	5e-05	0.000995617	wall-associated receptor kinase-like 18 precursor, putative, expressed
LOC_Os09g16950	Chr9:10365053-10368262	0.14994	0.79993	2.41549	2.65326	0.00045	0.0065072	cysteine-rich receptor-like protein kinase 25 precursor, putative, expressed
LOC_Os02g06200	Chr2:3097246-3099379	0.46463	2.47698	2.41443	3.67529	5e-05	0.000995617	phytosulfokine receptor precursor, putative, expressed
LOC_Os05g33160	Chr5:19448730-19449841	0.759301	4.04772	2.41437	3.48978	5e-05	0.000995617	inactive receptor kinase At1g27190 precursor, putative, expressed
LOC_Os10g31250	Chr10:16388450-16393425	0.270338	1.43636	2.40958	3.10569	5e-05	0.000995617	expressed protein
LOC_Os01g06040	Chr1:2887059-2888434	0.158611	0.841938	2.40822	3.15234	0.0034	0.032899	expressed protein
LOC_Os06g37224	Chr6:21982653-21992533	8.98499	47.5124	2.40272	6.29229	5e-05	0.000995617	cytochrome P450, putative, expressed
LOC_Os03g16960	Chr3:9425489-9426843	6.65322	35.069	2.39807	5.35581	5e-05	0.000995617	cysteine-rich repeat secretory protein 55 precursor, putative, expressed
LOC_Os10g02284	Chr10:818699-821884	0.230452	1.20221	2.38316	2.21574	0.0025	0.0258017	OsWAK97 - OsWAK receptor-like protein kinase, expressed
LOC_Os01g03370	Chr1:1356600-1361257	0.399392	2.07341	2.37613	3.71051	5e-05	0.000995617	senescence-induced receptor-like serine/threonine-protein kinase precursor, putative, expressed
LOC_Os05g01380	Chr5:230783-231999	8.41202	43.6381	2.37506	7.32028	5e-05	0.000995617	polygalacturonase inhibitor precursor, putative, expressed
LOC_Os12g43380	Chr12:26912973-26922761	10.0058	51.709	2.36958	6.08996	5e-05	0.000995617	thaumatin, putative, expressed
LOC_Os02g36190	Chr2:21810333-21813460	3.50507	17.9667	2.35781	5.84529	5e-05	0.000995617	cytochrome P450, putative, expressed
LOC_Os07g02610	Chr7:939611-941748	0.740759	3.7827	2.35234	3.44905	5e-05	0.000995617	expressed protein
LOC_Os07g34520	Chr7:20691053-20693694	5.63435	28.6445	2.34594	6.96935	5e-05	0.000995617	isocitrate lyase, putative, expressed
LOC_Os11g31540	Chr11:18430459-18432558	56.0817	284.888	2.34479	5.36861	5e-05	0.000995617	BRASSINOSTEROID INSENSITIVE 1-associated receptor kinase 1 precursor, putative, expressed
LOC_Os03g04570	Chr3:2131971-2136725	1.23009	6.2453	2.344	5.00306	5e-05	0.000995617	peptide transporter PTR3-A, putative, expressed
LOC_Os12g30180	Chr12:18115907-18120680	0.633285	3.17183	2.32439	3.29611	5e-05	0.000995617	protein kinase domain containing protein, expressed
LOC_Os07g03590	Chr7:1437291-1438551	0.652019	3.25643	2.32031	3.2131	5e-05	0.000995617	SCP-like extracellular protein, expressed
LOC_Os02g13510	Chr2:7220337-7224509	8.63127	43.0577	2.31863	6.62856	5e-05	0.000995617	receptor-like protein kinase 5 precursor, putative, expressed
LOC_Os01g04570	Chr1:2048716-2052521	0.882186	4.38342	2.3129	3.84626	5e-05	0.000995617	Ser/Thr protein kinase, putative, expressed
LOC_Os01g03630	Chr1:1490472-1492684	0.928095	4.61131	2.31283	5.30559	5e-05	0.000995617	multicopper oxidase domain containing protein, expressed
LOC_Os09g26144	Chr9:15752948-15762839	0.595677	2.93473	2.30063	5.52785	5e-05	0.000995617	glutamate receptor, putative, expressed
LOC_Os04g07260	Chr4:3853319-3857891	0.566042	2.78841	2.30046	3.73142	5e-05	0.000995617	expressed protein
LOC_Os11g11780	Chr11:6539073-6541690	3.5874	17.4886	2.2854	4.43338	5e-05	0.000995617	cysteine-rich receptor-like protein kinase 21 precursor, putative, expressed
LOC_Os01g24550	Chr1:13837905-13839339	2.12643	10.3651	2.28522	4.88133	5e-05	0.000995617	fruit bromelain precursor, putative, expressed
LOC_Os04g24220	Chr4:13863221-13868260	0.231049	1.12104	2.27856	2.61288	0.00025	0.00397638	OsWAK32 - OsWAK receptor-like protein kinase, expressed
LOC_Os02g43360	Chr2:26163058-26164221	19.1597	92.953	2.27843	6.65938	5e-05	0.000995617	cytochrome b5-like Heme/Steroid binding domain containing protein, expressed
LOC_Os07g35660	Chr7:21359652-21366555	0.741457	3.5938	2.27708	4.85808	5e-05	0.000995617	TKL_IRAK_DUF26-lc.21 - DUF26 kinases have homology to DUF26 containing loci, expressed
LOC_Os12g44050	Chr12:27316454-27317290	0.241374	1.15909	2.26366	2.16457	0.0046	0.0414585	purple acid phosphatase precursor, putative, expressed
LOC_Os03g63600	Chr3:35916406-35917936	1.74762	8.38577	2.26255	3.80294	5e-05	0.000995617	tetraspanin family protein, putative, expressed
LOC_Os01g73200	Chr1:42441659-42442958	5.8123	27.8315	2.25954	5.97825	5e-05	0.000995617	peroxidase precursor, putative, expressed
LOC_Os02g53250	Chr2:32595474-32595828	2.78245	13.1966	2.24573	3.10025	5e-05	0.000995617	expressed protein
LOC_Os06g35560	Chr6:20751033-20752958	2.43561	11.482	2.23702	6.81402	5e-05	0.000995617	reticuline oxidase-like protein precursor, putative, expressed
LOC_Os11g17014	Chr11:9423620-9432595	2.98387	14.0175	2.23197	5.09458	5e-05	0.000995617	NB-ARC domain containing protein, expressed
LOC_Os07g12890	Chr7:7394485-7397715	8.54744	40.106	2.23025	7.33979	5e-05	0.000995617	metal cation transporter, putative, expressed
LOC_Os08g06170	Chr8:3408275-3409968	7.45793	34.9429	2.22815	5.74172	5e-05	0.000995617	berberine and berberine like domain containing protein, expressed
LOC_Os09g21370	Chr9:12897271-12899550	10.3404	48.2993	2.22371	5.8447	5e-05	0.000995617	cysteine proteinase EP-B 1 precursor, putative, expressed
LOC_Os09g04430	Chr9:2351717-2352727	2.17418	10.1345	2.22073	4.66417	5e-05	0.000995617	expressed protein
LOC_Os12g36920	Chr12:22635833-22640197	1.22504	5.70449	2.21927	3.8671	5e-05	0.000995617	calmodulin binding protein, putative, expressed
LOC_Os05g30510	Chr5:17680493-17681654	1.65047	7.64725	2.21206	2.88868	5e-05	0.000995617	expressed protein
LOC_Os04g01810	Chr4:520181-524507	2.7019	12.5087	2.21089	3.14969	5e-05	0.000995617	terpene synthase, putative, expressed
LOC_Os02g17534	Chr2:10088209-10095193	1.12721	5.15762	2.19395	5.58716	5e-05	0.000995617	xyloglucan fucosyltransferase, putative, expressed
LOC_Os01g64440	Chr1:37403081-37403883	1.02005	4.66614	2.19359	3.62647	5e-05	0.000995617	expressed protein
LOC_Os05g17604	Chr5:10112381-10126224	3.72691	16.873	2.17866	5.13616	5e-05	0.000995617	SHR5-receptor-like kinase, putative, expressed
LOC_Os01g24600	Chr1:13859261-13860625	0.695079	3.14447	2.17757	3.40144	5e-05	0.000995617	fruit bromelain precursor, putative, expressed
LOC_Os09g21660	Chr9:13116491-13118744	0.529328	2.38839	2.17381	2.47966	0.0001	0.00183939	expressed protein
LOC_Os12g36830	Chr12:22580777-22581972	535.485	2411.45	2.17099	4.18999	5e-05	0.000995617	pathogenesis-related Bet v I family protein, putative, expressed
LOC_Os12g41560	Chr12:25727712-25729368	2.17427	9.79014	2.1708	5.2237	5e-05	0.000995617	expressed protein
LOC_Os10g06140	Chr10:3122018-3127272	0.740744	3.32315	2.16551	3.66963	5e-05	0.000995617	OsWAK105 - OsWAK receptor-like protein kinase, expressed
LOC_Os06g51050	Chr6:30887214-30888471	25.1306	112.361	2.16062	7.28221	5e-05	0.000995617	CHIT7 - Chitinase family protein precursor, expressed
LOC_Os01g02130	Chr1:620571-621516	2.39917	10.6949	2.15631	3.96437	5e-05	0.000995617	expressed protein
LOC_Os02g09980	Chr2:5188885-5189802	1.094	4.87159	2.15478	3.81943	5e-05	0.000995617	expressed protein
LOC_Os06g10790	Chr6:5633353-5635721	0.626019	2.78615	2.15399	4.67994	5e-05	0.000995617	lectin-like receptor kinase, putative, expressed
LOC_Os07g35480	Chr7:21223249-21225911	132.601	587.565	2.14765	4.27855	5e-05	0.000995617	glucan endo-1,3-beta-glucosidase precursor, putative, expressed
LOC_Os03g59770	Chr3:34036245-34037129	1.36866	6.06153	2.14692	3.55835	5e-05	0.000995617	EF hand family protein, putative, expressed
LOC_Os07g46852	Chr7:28004857-28006379	20.5391	90.5278	2.13999	6.12071	5e-05	0.000995617	sex determination protein tasselseed-2, putative, expressed
LOC_Os06g48240	Chr6:29180249-29181960	1.16741	5.13009	2.13567	4.96448	5e-05	0.000995617	AAA ATPase, putative, expressed
LOC_Os12g05510	Chr12:2521692-2523450	0.218968	0.960727	2.13341	2.40268	0.00095	0.0119823	expressed protein
LOC_Os11g47580	Chr11:28753856-28755114	1.11119	4.86027	2.12893	4.04445	5e-05	0.000995617	glycosyl hydrolase, putative, expressed
LOC_Os08g14720	Chr8:8845476-8846061	0.522095	2.28191	2.12786	2.36812	0.003	0.0298812	expressed protein
LOC_Os10g01080	Chr10:80963-82250	0.259689	1.13467	2.12741	2.75457	0.0005	0.00708571	SOR/SNZ family protein, putative, expressed
LOC_Os07g02570	Chr7:925305-926838	1.01343	4.39122	2.11538	3.04663	5e-05	0.000995617	NB-ARC domain containing protein, expressed
LOC_Os04g56430	Chr4:33641291-33642362	166.704	722.178	2.11507	5.06273	5e-05	0.000995617	cysteine-rich receptor-like protein kinase, putative, expressed
LOC_Os02g13420	Chr2:7164821-7167891	0.712552	3.075	2.10952	3.46575	5e-05	0.000995617	leucine-rich repeat receptor protein kinase EXS precursor, putative, expressed
LOC_Os03g27680	Chr3:15863776-15867188	0.656765	2.81855	2.1015	2.23728	0.0024	0.0250124	conserved hypothetical protein
LOC_Os06g39780	Chr6:23632461-23634203	3.1554	13.5401	2.10134	5.89303	5e-05	0.000995617	cytochrome P450, putative, expressed
LOC_Os04g30240	Chr4:18042128-18049438	0.999385	4.28517	2.10024	3.46524	5e-05	0.000995617	OsWAK60 - OsWAK receptor-like protein kinase, expressed
LOC_Os04g05560	Chr4:2809043-2811585	0.921785	3.94411	2.0972	3.50134	5e-05	0.000995617	kinase, putative, expressed
LOC_Os01g41770	Chr1:23639653-23642880	0.164182	0.701391	2.09492	2.39294	0.0005	0.00708571	leucine rich repeat protein, putative, expressed
LOC_Os06g19070	Chr6:10843919-10846020	9.61353	40.9863	2.092	6.69772	5e-05	0.000995617	cytochrome P450, putative, expressed
LOC_Os06g10040	Chr6:5118538-5118877	2.17275	9.25024	2.08997	2.58624	0.0002	0.00327002	expressed protein
LOC_Os04g52780	Chr4:31420724-31425092	0.875942	3.72155	2.087	5.17914	5e-05	0.000995617	leucine-rich repeat receptor protein kinase EXS precursor, putative, expressed
LOC_Os07g23390	Chr7:13181882-13182879	0.331001	1.39454	2.07488	2.38838	0.00235	0.0246119	expressed protein
LOC_Os09g27260	Chr9:16573499-16574893	6.67165	28.0027	2.06945	6.12254	5e-05	0.000995617	plant viral response family protein, putative, expressed
LOC_Os09g13440	Chr9:7770805-7777015	1.81503	7.61073	2.06804	3.31706	5e-05	0.000995617	expressed protein
LOC_Os01g42790	Chr1:24351301-24353345	1.1018	4.61197	2.06553	3.95681	5e-05	0.000995617	xylem cysteine proteinase 2 precursor, putative, expressed
LOC_Os01g24560	Chr1:13842271-13843749	6.47849	27.0671	2.06281	5.09451	5e-05	0.000995617	fruit bromelain precursor, putative, expressed
LOC_Os04g39380	Chr4:23435706-23436503	3.61208	15.0654	2.06034	3.06482	5e-05	0.000995617	heavy metal transport/detoxification protein, putative, expressed
LOC_Os12g13550	Chr12:7602045-7606922	2.36072	9.83265	2.05835	4.51721	5e-05	0.000995617	NBS-LRR disease resistance protein, putative, expressed
LOC_Os04g52530	Chr4:31230927-31231968	0.256433	1.06616	2.05577	2.07342	0.00435	0.0397101	heavy metal-associated domain containing protein, expressed
LOC_Os01g50170	Chr1:28835242-28836885	0.341444	1.41687	2.05298	2.75327	0.00015	0.00258435	eukaryotic aspartyl protease domain containing protein, expressed
LOC_Os09g37810	Chr9:21783054-21784638	0.235587	0.972059	2.04479	2.31379	0.0005	0.00708571	S-locus-specific glycoprotein precursor, putative, expressed
LOC_Os10g10130	Chr10:5538021-5544580	0.901234	3.71592	2.04374	2.80601	5e-05	0.000995617	OsWAK112d - OsWAK receptor-like protein kinase, expressed
LOC_Os09g19310	Chr9:11554937-11556180	3.83412	15.7984	2.04281	4.09559	5e-05	0.000995617	retrotransposon protein, putative, unclassified, expressed
LOC_Os04g02920	Chr4:1160645-1166868	0.53162	2.1891	2.04187	3.25396	5e-05	0.000995617	leucine-rich repeat family protein, putative, expressed
LOC_Os04g49194	Chr4:29331562-29338265	3.89896	15.9847	2.03553	5.01438	5e-05	0.000995617	naringenin,2-oxoglutarate 3-dioxygenase, putative, expressed
LOC_Os04g51030	Chr4:30209130-30213964	3.33968	13.6598	2.03216	4.8449	5e-05	0.000995617	wall-associated kinase 1, putative, expressed
LOC_Os09g37976	Chr9:21895551-21896982	0.674724	2.75637	2.0304	3.95026	5e-05	0.000995617	cupin domain containing protein, expressed
LOC_Os10g23820	Chr10:12214878-12216579	4.93996	20.157	2.02871	6.95675	5e-05	0.000995617	transferase family protein, putative, expressed
LOC_Os12g25090	Chr12:14411271-14412023	138.434	564.361	2.02742	5.47654	5e-05	0.000995617	expressed protein
LOC_Os01g24570	Chr1:13847991-13849036	1.33181	5.39901	2.01931	3.26538	5e-05	0.000995617	fruit bromelain precursor, putative, expressed
LOC_Os12g04150	Chr12:1745256-1746594	13.6854	55.3641	2.01632	6.54864	5e-05	0.000995617	alpha/beta hydrolase fold, putative, expressed
LOC_Os01g06340	Chr1:3013891-3014751	0.475049	1.91715	2.01282	2.63123	0.00035	0.00527299	expressed protein
LOC_Os09g25070	Chr9:14992802-14994888	14.3023	57.4092	2.00504	6.13255	5e-05	0.000995617	WRKY62, expressed
LOC_Os05g03770	Chr5:1666497-1669452	0.692416	2.77558	2.00308	3.5997	5e-05	0.000995617	expressed protein
LOC_Os04g54900	Chr4:32657752-32658190	2.17811	8.72468	2.00203	2.49419	0.0007	0.00935346	bHLH family protein, putative, expressed
LOC_Os04g38320	Chr4:22800574-22801441	1.18778	4.74249	1.99738	3.54615	5e-05	0.000995617	expressed protein
LOC_Os11g44700	Chr11:27029844-27034055	0.62206	2.47038	1.98961	2.54634	0.0001	0.00183939	calmodulin binding protein, putative, expressed
LOC_Os01g44050	Chr1:25234660-25238165	7.14175	28.3096	1.98694	5.53432	5e-05	0.000995617	siroheme synthase, putative, expressed
LOC_Os07g23430	Chr7:13219679-13224915	38.6143	153.001	1.98633	6.25062	5e-05	0.000995617	fatty acid desaturase, putative, expressed
LOC_Os04g15580	Chr4:8472823-8476142	0.629243	2.48708	1.98276	3.561	5e-05	0.000995617	serine/threonine-protein kinase receptor precursor, putative, expressed
LOC_Os09g29540	Chr9:17968401-17971304	0.988412	3.89468	1.97832	3.41285	5e-05	0.000995617	OsWAK82 - OsWAK receptor-like cytoplasmic kinase OsWAK-RLCK, expressed
LOC_Os02g27310	Chr2:16088546-16094120	1.02997	4.04542	1.97368	3.71203	5e-05	0.000995617	TKL_IRAK_DUF26-lc.6 - DUF26 kinases have homology to DUF26 containing loci, expressed
LOC_Os04g39360	Chr4:23428148-23428543	6.10573	23.9423	1.97133	3.08326	5e-05	0.000995617	heavy metal transport/detoxification protein, putative, expressed
LOC_Os04g03164	Chr4:1320595-1321461	36.2209	141.929	1.97028	4.92867	5e-05	0.000995617	expressed protein
LOC_Os03g48020	Chr3:27300726-27303993	0.424191	1.64932	1.95909	2.36769	0.0004	0.00587495	expressed protein
LOC_Os08g02230	Chr8:767545-770917	22.8744	88.9288	1.95892	6.62631	5e-05	0.000995617	FAD-binding and arabino-lactone oxidase domains containing protein, putative, expressed
LOC_Os05g14370	Chr5:8086891-8088575	2.96379	11.5127	1.95771	3.5809	5e-05	0.000995617	WRKY82, expressed
LOC_Os06g46140	Chr6:27960868-27971323	1.65647	6.41567	1.95349	2.24452	0.0015	0.0172037	expressed protein
LOC_Os08g08700	Chr8:5034834-5035853	1.02739	3.97832	1.95317	3.52282	5e-05	0.000995617	ubiquitin family protein, putative, expressed
LOC_Os05g35930	Chr5:21300446-21301448	1.37543	5.31772	1.95092	3.16229	5e-05	0.000995617	expressed protein
LOC_Os09g25060	Chr9:14975931-14977713	5.41609	20.9379	1.95079	5.02392	5e-05	0.000995617	WRKY76, expressed
LOC_Os01g70490	Chr1:40825680-40830301	1.24088	4.78323	1.94662	3.35496	5e-05	0.000995617	potassium transporter, putative, expressed
LOC_Os06g05020	Chr6:2212542-2213563	1.92444	7.375	1.9382	2.65622	0.0003	0.00465766	early nodulin 93 ENOD93 protein, putative, expressed
LOC_Os07g02920	Chr7:1089492-1090170	0.553429	2.10957	1.93048	2.08063	0.0017	0.0189675	DUF538 domain containing protein, putative, expressed
LOC_Os07g35350	Chr7:21150010-21152329	9.27283	35.2816	1.92784	4.98151	5e-05	0.000995617	glucan endo-1,3-beta-glucosidase precursor, putative, expressed
LOC_Os10g31460	Chr10:16491200-16492007	14.9786	60.0565	1.92458	3.91317	5e-05	0.000995617	retrotransposon protein, putative, unclassified, expressed
LOC_Os09g10010	Chr9:5454022-5455007	62.7664	238.028	1.92307	5.11421	5e-05	0.000995617	expressed protein
LOC_Os04g09900	Chr4:5318059-5326427	75.2508	283.927	1.91574	4.37358	5e-05	0.000995617	ent-kaurene synthase, chloroplast precursor, putative, expressed
LOC_Os09g26960	Chr9:16387700-16390415	39.9466	150.264	1.91136	5.56826	5e-05	0.000995617	cytochrome P450, putative, expressed
LOC_Os01g64110	Chr1:37238900-37240778	13.2351	49.4998	1.90305	5.39943	5e-05	0.000995617	glycosyl hydrolase, putative, expressed
LOC_Os02g56420	Chr2:34545276-34553609	0.277005	1.03383	1.90001	2.30061	0.00165	0.0184979	OsWAK23 - OsWAK short gene, expressed
LOC_Os06g37280	Chr6:22009451-22010500	1.3731	5.09608	1.89195	3.73984	5e-05	0.000995617	expressed protein
LOC_Os04g44320	Chr4:26247728-26252271	10.3648	38.3623	1.888	5.82797	5e-05	0.000995617	transposon protein, putative, unclassified, expressed
LOC_Os02g36020	Chr2:21634965-21645060	0.212014	0.784114	1.8869	2.2274	0.0016	0.0180846	transposon protein, putative, CACTA, En/Spm sub-class, expressed
LOC_Os07g47790	Chr7:28540696-28541796	0.694088	2.55697	1.88125	3.72704	5e-05	0.000995617	AP2 domain containing protein, expressed
LOC_Os05g17810	Chr5:10240221-10246527	0.2684	0.98827	1.88052	2.2674	0.0033	0.032104	SHR5-receptor-like kinase, putative, expressed
LOC_Os02g12080	Chr2:6268372-6269146	9.13454	33.6048	1.87926	3.82735	5e-05	0.000995617	expressed protein
LOC_Os07g02880	Chr7:1080953-1081736	3.83422	14.0555	1.87413	3.36804	5e-05	0.000995617	DUF538 domain containing protein, putative, expressed
LOC_Os08g27170	Chr8:16593210-16596190	2.37203	8.66164	1.86852	3.51559	5e-05	0.000995617	calmodulin binding protein, putative, expressed
LOC_Os02g35650	Chr2:21435186-21435990	0.518149	1.88751	1.86504	2.45415	0.0011	0.0134818	late embryogenesis abundant protein, putative, expressed
LOC_Os03g17810	Chr3:9915937-9917286	1.40205	5.09872	1.86259	4.01715	5e-05	0.000995617	DUF260 domain containing protein, putative, expressed
LOC_Os03g03790	Chr3:1706050-1708336	1.27675	4.63928	1.86142	4.13538	5e-05	0.000995617	AMP-binding domain containing protein, expressed
LOC_Os11g28530	Chr11:16435031-16449276	39.0293	141.724	1.86046	5.00164	5e-05	0.000995617	terpene synthase, putative, expressed
LOC_Os11g45130	Chr11:27318941-27324163	1.60144	5.81357	1.86006	3.62642	5e-05	0.000995617	pollen signalling protein with adenylyl cyclase activity, putative, expressed
LOC_Os08g30510	Chr8:18770738-18771329	47.2053	171.129	1.85807	1.99229	0.0021	0.0224765	expressed protein
LOC_Os04g28780	Chr4:17044276-17046921	6.85743	24.7094	1.84932	4.68535	5e-05	0.000995617	serine/threonine-protein kinase receptor precursor, putative, expressed
LOC_Os07g03319	Chr7:1335344-1336057	20.1506	72.5846	1.84884	4.63667	5e-05	0.000995617	SCP-like extracellular protein, expressed
LOC_Os11g47180	Chr11:28376326-28379731	0.599055	2.15526	1.8471	3.06854	5e-05	0.000995617	receptor-like protein kinase 2 precursor, putative, expressed
LOC_Os02g31074	Chr2:18569764-18573161	3.2032	11.5181	1.84632	4.1679	5e-05	0.000995617	expressed protein
LOC_Os04g56930	Chr4:33943990-33946520	8.73765	31.3919	1.84508	5.7992	5e-05	0.000995617	glycosyl hydrolases, putative, expressed
LOC_Os01g49580	Chr1:28513096-28517569	0.248404	0.892177	1.84464	2.54805	0.0001	0.00183939	Protein kinase domain containing protein, expressed
LOC_Os01g68730	Chr1:39922191-39923794	65.0569	233.473	1.84348	4.88604	5e-05	0.000995617	RNA-binding protein FUS, putative, expressed
LOC_Os10g34220	Chr10:18258124-18262552	0.630251	2.26126	1.84313	2.85451	0.0001	0.00183939	TKL_IRAK_DUF26-lf.1 - DUF26 kinases have homology to DUF26 containing loci, expressed
LOC_Os07g48020	Chr7:28673753-28675433	39.3541	140.888	1.83997	5.22407	5e-05	0.000995617	peroxidase precursor, putative, expressed
LOC_Os09g24590	Chr9:14649227-14650292	7.43114	26.5885	1.83914	4.27415	5e-05	0.000995617	expressed protein
LOC_Os05g04410	Chr5:2027781-2030203	37.7701	134.886	1.83643	6.00459	5e-05	0.000995617	peroxidase precursor, putative, expressed
LOC_Os10g20380	Chr10:10242616-10243986	1.3534	4.83148	1.83588	2.10136	0.0021	0.0224765	uncharacterized transporter C11D3.06, putative, expressed
LOC_Os06g46340	Chr6:28100800-28106083	5.08208	18.108	1.83314	6.35093	5e-05	0.000995617	glycosyl hydrolase, family 31, putative, expressed
LOC_Os05g07450	Chr5:3970969-3973384	0.405427	1.44247	1.83103	2.4176	0.0005	0.00708571	S-domain receptor-like protein kinase, putative, expressed
LOC_Os04g54140	Chr4:32254119-32258262	0.410308	1.45179	1.82305	2.82895	5e-05	0.000995617	receptor-like kinase, putative, expressed
LOC_Os11g06234	Chr11:2983173-2984969	1.46709	5.1802	1.82005	3.07673	5e-05	0.000995617	expressed protein
LOC_Os04g22080	Chr4:12500987-12504916	85.662	301.454	1.81521	4.97297	5e-05	0.000995617	retrotransposon protein, putative, unclassified, expressed
LOC_Os11g40830	Chr11:24431923-24435303	0.259627	0.91333	1.8147	3.06557	5e-05	0.000995617	retrotransposon protein, putative, unclassified, expressed
LOC_Os11g23080	Chr11:13280135-13283302	3.48748	12.2401	1.81136	3.868	5e-05	0.000995617	retrotransposon protein, putative, unclassified, expressed
LOC_Os10g31560	Chr10:16530982-16531552	2.47006	8.65362	1.80876	2.29646	0.00085	0.0109633	glycine-rich cell wall structural protein 2 precursor, putative, expressed
LOC_Os01g52340	Chr1:30079648-30081500	1.68016	5.87883	1.80693	3.2563	5e-05	0.000995617	NB-ARC domain containing protein, expressed
LOC_Os11g42290	Chr11:25466556-25468131	0.896356	3.12906	1.80359	4.65232	0.0001	0.00183939	transferase family protein, putative, expressed
LOC_Os07g35700	Chr7:21384746-21388284	1.60786	5.6127	1.80355	4.03185	5e-05	0.000995617	TKL_IRAK_DUF26-lc.4 - DUF26 kinases have homology to DUF26 containing loci, expressed
LOC_Os08g36480	Chr8:23033229-23038596	0.571423	1.99375	1.80285	3.78302	5e-05	0.000995617	nitrate reductase, putative, expressed
LOC_Os12g44020	Chr12:27303879-27307146	40.307	140.163	1.79801	5.50105	5e-05	0.000995617	Ser/Thr protein phosphatase family protein, putative, expressed
LOC_Os07g35810	Chr7:21441036-21444823	9.3507	32.4874	1.79674	5.0766	5e-05	0.000995617	TKL_IRAK_DUF26-ld.6 - DUF26 kinases have homology to DUF26 containing loci, expressed
LOC_Os08g24670	Chr8:14909181-14909967	3.98525	13.8151	1.7935	4.3931	5e-05	0.000995617	legume lectins beta domain containing protein, putative, expressed
LOC_Os12g10870	Chr12:5856216-5859264	0.581791	2.0155	1.79257	2.89733	5e-05	0.000995617	verticillium wilt disease resistance protein, putative, expressed
LOC_Os05g25430	Chr5:14784691-14789077	0.684603	2.36874	1.79078	3.08052	5e-05	0.000995617	receptor-like protein kinase At3g46290 precursor, putative, expressed
LOC_Os12g11860	Chr12:6447257-6450275	0.171801	0.593809	1.78926	2.03208	0.0011	0.0134818	verticillium wilt disease resistance protein precursor, putative, expressed
LOC_Os04g07250	Chr4:3847604-3849653	0.286492	0.983887	1.78	2.23451	0.00025	0.00397638	expressed protein
LOC_Os02g12090	Chr2:6270426-6271229	11.7493	40.3232	1.77903	2.74644	0.0001	0.00183939	expressed protein
LOC_Os07g35380	Chr7:21160894-21163892	3.80188	13.0387	1.77801	4.32605	5e-05	0.000995617	TKL_IRAK_DUF26-lc.16 - DUF26 kinases have homology to DUF26 containing loci, expressed
LOC_Os04g10060	Chr4:5428337-5434028	9.87489	33.758	1.77339	4.49198	5e-05	0.000995617	ent-kaurene synthase, chloroplast precursor, putative, expressed
LOC_Os01g40499	Chr1:22879903-22895941	1.33956	4.55466	1.76558	4.48003	5e-05	0.000995617	S-locus lectin protein kinase family protein, putative, expressed
LOC_Os07g23410	Chr7:13201059-13206927	44.2872	150.285	1.76274	5.59768	5e-05	0.000995617	fatty acid desaturase, putative, expressed
LOC_Os02g53130	Chr2:32513738-32517155	1.10086	3.73192	1.76129	4.26758	5e-05	0.000995617	nitrate reductase, putative, expressed
LOC_Os02g12070	Chr2:6266058-6266798	55.6708	188.706	1.76115	3.40687	5e-05	0.000995617	expressed protein
LOC_Os08g26840	Chr8:16319936-16322157	3.56582	12.0854	1.76096	4.80372	5e-05	0.000995617	plant protein of unknown function domain containing protein, expressed
LOC_Os11g05800	Chr11:2682642-2687848	10.657	36.0873	1.75969	4.38576	5e-05	0.000995617	HVA22, putative, expressed
LOC_Os09g32570	Chr9:19443221-19444839	6.20161	20.8996	1.75276	5.0092	5e-05	0.000995617	alcohol dehydrogenase GroES-like domain containing protein, expressed
LOC_Os04g05650	Chr4:2890371-2891360	10.5641	35.4912	1.74829	3.29688	5e-05	0.000995617	expressed protein
LOC_Os01g39136	Chr1:22031207-22034011	0.637004	2.13603	1.74556	2.93829	5e-05	0.000995617	retrotransposon protein, putative, unclassified, expressed
LOC_Os07g36560	Chr7:21854726-21856897	0.612317	2.04163	1.73737	3.23747	5e-05	0.000995617	transferase family protein, putative, expressed
LOC_Os11g38210	Chr11:22649784-22650366	1.06401	3.54388	1.73582	1.93841	0.00285	0.0287668	DUF538 domain containing protein, putative, expressed
LOC_Os03g52360	Chr3:30071522-30072371	25.4234	84.6432	1.73524	4.3587	5e-05	0.000995617	PIII3 - Proteinase inhibitor II family protein precursor, putative, expressed
LOC_Os10g42040	Chr10:22607632-22608702	23.639	78.4968	1.73146	4.29281	5e-05	0.000995617	expressed protein
LOC_Os05g06970	Chr5:3645869-3648069	36.5791	121.218	1.72851	5.32819	5e-05	0.000995617	peroxidase precursor, putative, expressed
LOC_Os04g29810	Chr4:17765038-17766782	0.793104	2.6072	1.71692	2.17993	0.00105	0.0130052	expressed protein
LOC_Os04g06590	Chr4:3465244-3470783	1.05283	3.45001	1.71232	3.3887	5e-05	0.000995617	expressed protein
LOC_Os04g30060	Chr4:17944767-17945805	1.64606	5.39208	1.71183	2.60585	5e-05	0.000995617	wall-associated receptor kinase-like 10 precursor, putative, expressed
LOC_Os11g47140	Chr11:28356987-28362730	13.2303	43.2786	1.70981	4.58278	5e-05	0.000995617	OsWAK123 - OsWAK receptor-like protein kinase, expressed
LOC_Os07g03780	Chr7:1575321-1578615	0.861351	2.81135	1.70659	2.81442	5e-05	0.000995617	lectin-like receptor kinase, putative, expressed
LOC_Os03g61500	Chr3:34883810-34884470	8.28571	27.035	1.70613	3.07398	5e-05	0.000995617	uncharacterized Cys-rich domain containing protein, putative, expressed
LOC_Os11g41680	Chr11:25021620-25023695	0.314408	1.02564	1.70581	2.41094	0.0006	0.00823838	cytochrome P450, putative, expressed
LOC_Os06g35520	Chr6:20705348-20706997	61.3734	199.916	1.70371	5.24052	5e-05	0.000995617	peroxidase precursor, putative, expressed
LOC_Os11g47550	Chr11:28735981-28737159	6.93792	22.588	1.70298	4.48511	5e-05	0.000995617	glycosyl hydrolase, putative, expressed
LOC_Os02g27769	Chr2:16445788-16446230	1879.99	6111.1	1.70071	2.15809	0.00545	0.0474381	40S ribosomal protein S27, putative, expressed
LOC_Os08g25430	Chr8:15476555-15483069	2.70751	8.79728	1.70009	3.58753	5e-05	0.000995617	cysteine-rich receptor-like protein kinase 35 precursor, putative, expressed
LOC_Os03g40670	Chr3:22615885-22619553	15.3289	49.7849	1.69946	4.4213	5e-05	0.000995617	glycerophosphoryl diester phosphodiesterase family protein, putative, expressed
LOC_Os01g38190	Chr1:21392228-21393771	2.00974	6.52602	1.69919	3.83236	5e-05	0.000995617	plant protein of unknown function domain containing protein, expressed
LOC_Os02g13780	Chr2:7434643-7438310	1.91521	6.2177	1.69887	3.65222	5e-05	0.000995617	receptor-like protein kinase 2 precursor, putative, expressed
LOC_Os04g56420	Chr4:33635909-33638418	4.67805	15.1748	1.6977	3.84165	5e-05	0.000995617	retrotransposon protein, putative, unclassified, expressed
LOC_Os11g44340	Chr11:26794436-26802410	0.612114	1.98532	1.6975	2.6188	5e-05	0.000995617	calmodulin binding protein, putative, expressed
LOC_Os01g09260	Chr1:4697313-4699792	0.929924	3.0119	1.69549	3.77131	5e-05	0.000995617	cytokinin dehydrogenase precursor, putative, expressed
LOC_Os01g03330	Chr1:1344556-1346419	34.9202	113.073	1.69512	4.85586	5e-05	0.000995617	BBTI3 - Bowman-Birk type bran trypsin inhibitor precursor, expressed
LOC_Os04g56040	Chr4:33377337-33378405	3.83187	12.3999	1.6942	3.19791	5e-05	0.000995617	glycine rich protein family protein, putative, expressed
LOC_Os09g26260	Chr9:15868297-15870031	0.431189	1.39318	1.69199	3.3013	5e-05	0.000995617	AAA-type ATPase family protein, putative, expressed
LOC_Os12g11370	Chr12:6138569-6142158	1.18644	3.82953	1.69053	3.39283	5e-05	0.000995617	verticillium wilt disease resistance protein, putative, expressed
LOC_Os10g35950	Chr10:19213621-19216326	4.4978	14.5133	1.69008	5.21123	5e-05	0.000995617	transferase family protein, putative, expressed
LOC_Os08g44950	Chr8:28220312-28221038	1.225	3.9507	1.68933	2.81576	5e-05	0.000995617	zinc finger, C3HC4 type domain containing protein, expressed
LOC_Os12g38770	Chr12:23819143-23822341	3.06535	9.88283	1.68887	3.42428	5e-05	0.000995617	nucleotide pyrophosphatase/phosphodiesterase, putative, expressed
LOC_Os12g42060	Chr12:26087068-26090656	1.52197	4.90148	1.68728	2.92468	5e-05	0.000995617	OsWAK128b - OsWAK receptor-like protein kinase, expressed
LOC_Os04g10160	Chr4:5484767-5486773	19.3133	62.183	1.68692	5.02094	5e-05	0.000995617	cytochrome P450, putative, expressed
LOC_Os04g38540	Chr4:22902576-22905751	3.00555	9.66938	1.68579	3.8923	5e-05	0.000995617	aldose 1-epimerase, putative, expressed
LOC_Os09g25200	Chr9:15094395-15097844	0.241052	0.775008	1.68486	1.93327	0.00305	0.0302505	protein binding protein, putative, expressed
LOC_Os12g14540	Chr12:8301414-8302084	1.65794	5.32797	1.68419	2.57753	0.00025	0.00397638	expressed protein
LOC_Os11g16530	Chr11:9144176-9151398	17.2831	55.3011	1.67795	4.70067	5e-05	0.000995617	mal, putative, expressed
LOC_Os07g09470	Chr7:4998818-5000709	0.265906	0.84966	1.67597	2.93546	0.0002	0.00327002	ATPase, putative, expressed
LOC_Os01g02750	Chr1:954074-956817	0.569107	1.81781	1.67543	1.99281	0.00315	0.0310973	protein kinase domain containing protein, expressed
LOC_Os08g39850	Chr8:25240905-25250279	4.862	15.5066	1.67326	5.18243	5e-05	0.000995617	lipoxygenase, chloroplast precursor, putative, expressed
LOC_Os11g42960	Chr11:25893718-25895032	51.8727	165.325	1.67226	5.08514	5e-05	0.000995617	integral membrane protein TIGR01569 containing protein, expressed
LOC_Os06g14240	Chr6:7940905-7941692	0.437536	1.39035	1.66798	1.92511	0.0037	0.0350056	hsp20/alpha crystallin family protein, putative, expressed
LOC_Os06g18850	Chr6:10709308-10714494	1.00439	3.18732	1.66602	2.86311	5e-05	0.000995617	cadmium tolerance factor, putative, expressed
LOC_Os04g10010	Chr4:5385721-5387215	29.2331	92.153	1.65643	5.03596	5e-05	0.000995617	sex determination protein tasselseed-2, putative, expressed
LOC_Os01g59580	Chr1:34458722-34466010	0.261341	0.823112	1.65516	2.0389	0.0013	0.0153384	retrotransposon protein, putative, unclassified, expressed
LOC_Os12g07580	Chr12:3789861-3790727	4.22806	13.3084	1.65427	3.99727	5e-05	0.000995617	dirigent, putative, expressed
LOC_Os01g53390	Chr1:30675472-30677421	1.87666	5.88719	1.64941	3.94597	5e-05	0.000995617	glucosyltransferase, putative, expressed
LOC_Os07g35340	Chr7:21146478-21149745	4.19607	13.1561	1.64862	4.14601	5e-05	0.000995617	TKL_IRAK_DUF26-lc.14 - DUF26 kinases have homology to DUF26 containing loci, expressed
LOC_Os06g29220	Chr6:16676477-16683139	0.500559	1.56754	1.64689	2.18396	0.00025	0.00397638	erythronate-4-phosphate dehydrogenase domain containing protein, expressed
LOC_Os02g50460	Chr2:30805986-30807610	2.93268	9.16486	1.64389	4.46634	5e-05	0.000995617	immediate-early fungal elicitor protein CMPG1, putative, expressed
LOC_Os08g24200	Chr8:14607853-14608128	438.515	1368.82	1.64224	2.1009	0.0008	0.0104451	expressed protein
LOC_Os11g39530	Chr11:23537271-23545497	5.17685	16.1558	1.6419	3.61468	5e-05	0.000995617	jacalin-like lectin domain containing protein, expressed
LOC_Os04g15690	Chr4:8528511-8533183	46.3822	144.605	1.64047	4.61999	5e-05	0.000995617	DSBA-like thioredoxin domain containing protein, expressed
LOC_Os10g20390	Chr10:10249284-10252562	1.02781	3.19586	1.63663	2.71023	0.0001	0.00183939	MATE efflux family protein, putative, expressed
LOC_Os08g32960	Chr8:20450024-20452270	2.00698	6.23278	1.63485	4.16482	5e-05	0.000995617	endonuclease/exonuclease/phosphatase family domain containing protein, expressed
LOC_Os01g32770	Chr1:17975815-17977327	13.8236	42.9266	1.63474	5.2566	5e-05	0.000995617	DUF260 domain containing protein, putative, expressed
LOC_Os05g40070	Chr5:23536112-23539013	0.985383	3.05823	1.63394	2.43692	0.0001	0.00183939	WRKY84, expressed
LOC_Os05g47750	Chr5:27353476-27357619	5.11607	15.868	1.63301	3.85313	5e-05	0.000995617	Ser/Thr protein kinase, putative, expressed
LOC_Os09g27580	Chr9:16754448-16759734	0.692379	2.14734	1.63291	2.59266	0.0001	0.00183939	potassium transporter, putative, expressed
LOC_Os06g05000	Chr6:2205576-2206534	1.32234	4.09579	1.63105	2.45477	0.0004	0.00587495	early nodulin 93 ENOD93 protein, putative, expressed
LOC_Os12g09620	Chr12:5070768-5071531	6.08191	18.835	1.63082	4.82974	5e-05	0.000995617	expressed protein
LOC_Os04g35250	Chr4:21424206-21425721	0.346003	1.07147	1.63074	2.62656	0.0006	0.00823838	MONOCULM 1, putative, expressed
LOC_Os08g37760	Chr8:23921005-23922677	0.356341	1.10279	1.62983	3.19265	0.0005	0.00708571	zinc finger, C3HC4 type domain containing protein, expressed
LOC_Os03g62010	Chr3:35140194-35141216	10.2837	31.8253	1.62981	4.74246	5e-05	0.000995617	harpin-induced protein 1 domain containing protein, expressed
LOC_Os10g28050	Chr10:14558958-14560336	35.908	110.981	1.62794	4.70258	5e-05	0.000995617	chitinase 2, putative, expressed
LOC_Os07g46870	Chr7:28020589-28021848	6.4644	19.9653	1.62691	4.60517	5e-05	0.000995617	sex determination protein tasselseed-2, putative, expressed
LOC_Os04g32830	Chr4:19822055-19822949	0.941197	2.90062	1.62379	2.63769	0.0002	0.00327002	expressed protein
LOC_Os04g10000	Chr4:5380094-5381565	21.1755	65.1647	1.6217	5.38796	5e-05	0.000995617	sex determination protein tasselseed-2, putative, expressed
LOC_Os01g04290	Chr1:1906977-1909667	0.404536	1.24331	1.61985	2.362	0.001	0.0124917	glycosyl hydrolase family 10 protein, putative, expressed
LOC_Os03g24390	Chr3:13883674-13887899	0.599737	1.84196	1.61884	2.08228	0.0011	0.0134818	OsRhmbd8 - Putative Rhomboid homologue, expressed
LOC_Os11g11970	Chr11:6646432-6647140	24.2509	74.2507	1.61437	2.18237	0.00065	0.00879078	expressed protein
LOC_Os12g38760	Chr12:23810524-23814363	9.44434	28.9108	1.61409	4.18299	5e-05	0.000995617	nucleotide pyrophosphatase/phosphodiesterase, putative, expressed
LOC_Os06g51210	Chr6:30986738-30988361	0.279406	0.855287	1.61405	2.58884	0.0016	0.0180846	zinc finger family protein, putative, expressed
LOC_Os09g32840	Chr9:19581484-19586210	4.43166	13.5193	1.6091	4.38611	5e-05	0.000995617	nucleotide pyrophosphatase/phosphodiesterase, putative, expressed
LOC_Os11g16970	Chr11:9410400-9411512	7.93058	24.1366	1.60573	4.50233	5e-05	0.000995617	carnitine racemase like protein, putative, expressed
LOC_Os12g24330	Chr12:13885479-13888224	4.3018	13.0876	1.60519	4.32914	5e-05	0.000995617	expressed protein
LOC_Os03g61829	Chr3:35053005-35055403	1.88956	5.74435	1.6041	2.50803	5e-05	0.000995617	haloacid dehalogenase-like hydrolase family protein, putative, expressed
LOC_Os07g35560	Chr7:21280299-21282637	53.3105	161.898	1.6026	4.36005	5e-05	0.000995617	glucan endo-1,3-beta-glucosidase precursor, putative, expressed
LOC_Os04g59200	Chr4:35215123-35216756	1.11799	3.39309	1.60169	3.06548	5e-05	0.000995617	peroxidase precursor, putative, expressed
LOC_Os06g38120	Chr6:22566774-22571982	0.680551	2.05668	1.59555	2.79266	0.00075	0.00990838	low-affinity cation transporter, putative, expressed
LOC_Os02g37280	Chr2:22545472-22545825	3.97109	11.9824	1.59331	2.0869	0.00085	0.0109633	heavy metal transport/detoxification protein, putative, expressed
LOC_Os02g21810	Chr2:12970221-12972230	0.487059	1.46913	1.59279	2.47597	0.00025	0.00397638	cytochrome P450 51, putative, expressed
LOC_Os03g46200	Chr3:26119967-26120832	5.3352	16.089	1.59246	4.02996	5e-05	0.000995617	acetyltransferase, GNAT family, putative, expressed
LOC_Os01g48610	Chr1:27868717-27871847	0.77465	2.32672	1.58668	3.43815	5e-05	0.000995617	expressed protein
LOC_Os02g36280	Chr2:21904353-21906350	3.85825	11.5705	1.58443	4.23336	5e-05	0.000995617	cytochrome P450, putative, expressed
LOC_Os06g36880	Chr6:21730401-21733637	0.422011	1.26552	1.58437	1.8288	0.0045	0.0407455	cysteine synthase, putative, expressed
LOC_Os06g51060	Chr6:30890710-30892066	67.8715	203.389	1.58336	4.91228	5e-05	0.000995617	CHIT8 - Chitinase family protein precursor, expressed
LOC_Os01g04470	Chr1:1988730-1991248	0.417958	1.25031	1.58086	1.84019	0.00575	0.0492073	expressed protein
LOC_Os08g31410	Chr8:19427422-19432708	14.3673	42.9661	1.58041	4.19481	5e-05	0.000995617	sulfate transporter, putative, expressed
LOC_Os03g08410	Chr3:4311291-4314313	0.78317	2.34065	1.57951	2.81224	5e-05	0.000995617	flavin-containing monooxygenase family protein, putative, expressed
LOC_Os07g35640	Chr7:21345783-21346908	0.737678	2.20306	1.57844	2.95162	5e-05	0.000995617	expressed protein
LOC_Os04g09260	Chr4:4923765-4925539	1.82032	5.42994	1.57674	4.01132	5e-05	0.000995617	transferase family protein, putative, expressed
LOC_Os01g58290	Chr1:33691772-33698002	8.29407	24.6491	1.57138	3.89886	5e-05	0.000995617	OsSub9 - Putative Subtilisin homologue, expressed
LOC_Os01g32380	Chr1:17767879-17768465	8.4069	24.9774	1.57098	3.26149	5e-05	0.000995617	expressed protein
LOC_Os03g24820	Chr3:14143988-14146663	0.352629	1.0472	1.57031	2.54593	0.0001	0.00183939	expressed protein
LOC_Os02g50470	Chr2:30813481-30814721	7.3644	21.8213	1.5671	4.26788	5e-05	0.000995617	expressed protein
LOC_Os09g16200	Chr9:9881133-9888173	0.232266	0.686847	1.56421	1.79942	0.00475	0.0426461	expressed protein
LOC_Os03g36534	Chr3:20244611-20245182	5.58132	16.4795	1.56199	3.48277	5e-05	0.000995617	expressed protein
LOC_Os07g41350	Chr7:24768072-24769164	1.02078	3.01256	1.56131	2.13073	0.0015	0.0172037	B12D protein, putative, expressed
LOC_Os10g28080	Chr10:14589925-14591220	45.4311	134.068	1.56122	5.92022	5e-05	0.000995617	glycosyl hydrolase, putative, expressed
LOC_Os08g36030	Chr8:22711306-22712625	0.435914	1.28568	1.56042	3.02948	0.00125	0.0148988	plant viral response family protein, putative, expressed
LOC_Os09g16520	Chr9:10131346-10138249	0.948271	2.79152	1.55768	1.907	0.00185	0.0203213	cytochrome b5-like Heme/Steroid binding domain containing protein, expressed
LOC_Os04g56000	Chr4:33351838-33352460	7.91334	23.2883	1.55725	2.75281	5e-05	0.000995617	AGAP001055-PA, putative, expressed
LOC_Os07g09190	Chr7:4821206-4824667	17.2803	50.8547	1.55725	5.07352	5e-05	0.000995617	transketolase, putative, expressed
LOC_Os04g30110	Chr4:17961847-17962684	2.01404	5.91259	1.5537	2.45366	0.00015	0.00258435	wall-associated receptor kinase 3 precursor, putative, expressed
LOC_Os05g04584	Chr5:2143788-2150279	24.385	71.5618	1.55319	6.09928	5e-05	0.000995617	transferase family protein, putative, expressed
LOC_Os01g68740	Chr1:39925521-39927267	20.5012	59.9942	1.54912	4.35662	5e-05	0.000995617	keratin, type I cytoskeletal 9, putative, expressed
LOC_Os11g47640	Chr11:28769603-28773467	0.829868	2.42425	1.54659	2.30325	0.00045	0.0065072	expressed protein
LOC_Os09g38239	Chr9:22013748-22015250	2.14658	6.26172	1.54452	4.19198	5e-05	0.000995617	sulfotransferase domain containing protein, expressed
LOC_Os10g28350	Chr10:14751949-14754326	11.241	32.7444	1.54247	3.42853	5e-05	0.000995617	1,2-dihydroxy-3-keto-5-methylthiopentene dioxygenase protein, putative, expressed
LOC_Os12g33610	Chr12:20292892-20295410	0.512943	1.49396	1.54228	2.67613	5e-05	0.000995617	phenylalanine ammonia-lyase, putative, expressed
LOC_Os08g37210	Chr8:23502942-23505310	10.9582	31.8843	1.54083	4.52005	5e-05	0.000995617	patatin, putative, expressed
LOC_Os01g47840	Chr1:27386570-27388916	9.73953	28.3285	1.54033	4.01785	5e-05	0.000995617	S-locus-like receptor protein kinase, putative, expressed
LOC_Os05g33430	Chr5:19645656-19647398	1.81106	5.2637	1.53925	3.48952	5e-05	0.000995617	xyloglucanase inhibitor, putative, expressed
LOC_Os12g03670	Chr12:1473686-1476197	0.538663	1.56553	1.5392	2.7199	5e-05	0.000995617	D-mannose binding lectin family protein, expressed
LOC_Os12g36850	Chr12:22591675-22593522	450.636	1309.65	1.53915	3.48378	5e-05	0.000995617	pathogenesis-related Bet v I family protein, putative, expressed
LOC_Os12g31540	Chr12:18967431-18970531	0.52935	1.53785	1.53862	1.84857	0.0031	0.0306554	expressed protein
LOC_Os01g66760	Chr1:38770125-38771798	0.886125	2.57258	1.53763	2.16938	0.00055	0.00767343	inactive receptor kinase At2g26730 precursor, putative, expressed
LOC_Os03g46470	Chr3:26283113-26292023	3.62068	10.511	1.53757	3.83798	5e-05	0.000995617	metal cation transporter, putative, expressed
LOC_Os02g02120	Chr2:623173-630655	2.56102	7.42796	1.53625	2.53896	0.00055	0.00767343	OsWAK11 - OsWAK receptor-like protein kinase, expressed
LOC_Os11g13970	Chr11:7745979-7747416	1.33605	3.87395	1.53583	4.08715	5e-05	0.000995617	transferase family protein, putative, expressed
LOC_Os11g06780	Chr11:3314082-3316292	1.25818	3.64626	1.53508	3.76931	5e-05	0.000995617	serine/threonine-protein kinase BRI1-like 1 precursor, putative, expressed
LOC_Os10g28370	Chr10:14763547-14765107	0.425248	1.23098	1.53343	2.629	0.00125	0.0148988	chlorophyllase-2, chloroplast precursor, putative, expressed
LOC_Os09g37780	Chr9:21761757-21765360	0.238277	0.688858	1.53157	1.88901	0.00145	0.0167534	serine/threonine-protein kinase receptor precursor, putative, expressed
LOC_Os03g38800	Chr3:21544800-21546790	0.740773	2.1348	1.527	2.98597	5e-05	0.000995617	AAA family ATPase, putative, expressed
LOC_Os06g37450	Chr6:22155052-22157061	0.442422	1.27379	1.52563	2.29799	0.0007	0.00935346	GATA zinc finger domain containing protein, expressed
LOC_Os01g68580	Chr1:39836638-39837257	13.3185	38.3401	1.52542	3.75243	5e-05	0.000995617	LTPL38 - Protease inhibitor/seed storage/LTP family protein precursor, expressed
LOC_Os05g38040	Chr5:22303383-22306367	19.7983	56.8578	1.52198	4.29205	5e-05	0.000995617	expressed protein
LOC_Os10g25550	Chr10:13219949-13226158	15.2195	43.7037	1.52184	4.37865	5e-05	0.000995617	tyrosine protein kinase domain containing protein, putative, expressed
LOC_Os10g03440	Chr10:1468731-1470114	2.14993	6.16307	1.51936	4.4058	5e-05	0.000995617	avr9/Cf-9 rapidly elicited protein 74, putative, expressed
LOC_Os07g34850	Chr7:20884616-20886189	4.3817	12.5428	1.5173	4.06214	5e-05	0.000995617	aspartic proteinase nepenthesin, putative, expressed
LOC_Os02g56014	Chr2:34295820-34299423	74.8438	213.894	1.51494	5.07664	5e-05	0.000995617	40S ribosomal protein S30, putative, expressed
LOC_Os05g36140	Chr5:21425049-21426009	3.58582	10.2341	1.51301	2.50629	0.0001	0.00183939	expressed protein
LOC_Os09g14450	Chr9:8537184-8541654	2.97264	8.4544	1.50796	3.44418	5e-05	0.000995617	pollen signalling protein with adenylyl cyclase activity, putative, expressed
LOC_Os06g16170	Chr6:9207749-9209513	0.427264	1.21367	1.50618	2.73692	0.0015	0.0172037	expressed protein
LOC_Os11g04360	Chr11:1811712-1813623	2.16245	6.13483	1.50435	3.44881	5e-05	0.000995617	alpha/beta hydrolase fold, putative, expressed
LOC_Os01g72680	Chr1:42169411-42172204	0.306723	0.869856	1.50384	1.80422	0.0057	0.0488509	disease resistance protein RPS2, putative, expressed
LOC_Os07g01410	Chr7:259711-262744	9.99522	28.334	1.50322	4.30233	5e-05	0.000995617	peroxidase precursor, putative, expressed
LOC_Os06g05424	Chr6:2450209-2451670	1.3937	3.95066	1.50317	2.41405	0.0008	0.0104451	expressed protein
LOC_Os10g04450	Chr10:2098285-2099823	1.91638	5.415	1.49858	2.4064	0.00015	0.00258435	expressed protein
LOC_Os09g19160	Chr9:11449826-11458902	0.81518	2.30073	1.4969	2.27696	0.0003	0.00465766	serine/threonine-protein kinase, putative, expressed
LOC_Os09g37800	Chr9:21779209-21782486	0.30376	0.856591	1.49567	1.98103	0.00105	0.0130052	serine/threonine kinase, putative, expressed
LOC_Os06g03520	Chr6:1361363-1362509	9.70933	27.3565	1.49444	4.04156	5e-05	0.000995617	DUF581 domain containing protein, expressed
LOC_Os06g46149	Chr6:27960868-27971323	8.45753	23.8162	1.49364	4.10686	5e-05	0.000995617	serine/arginine repetitive matrix protein 1, putative, expressed
LOC_Os01g43890	Chr1:25144494-25146560	3.81904	10.7404	1.49176	4.2869	5e-05	0.000995617	OsSCP4 - Putative Serine Carboxypeptidase homologue, expressed
LOC_Os10g35500	Chr10:18994567-18996816	1.15226	3.23681	1.49011	3.3161	5e-05	0.000995617	epoxide hydrolase, putative, expressed
LOC_Os07g35370	Chr7:21155349-21158796	15.3679	43.1515	1.48949	4.58815	5e-05	0.000995617	TKL_IRAK_DUF26-lc.15 - DUF26 kinases have homology to DUF26 containing loci, expressed
LOC_Os04g54240	Chr4:32301621-32302456	6.78764	19.0405	1.48809	2.81021	5e-05	0.000995617	wound induced protein, putative, expressed
LOC_Os06g48250	Chr6:29184361-29186298	5.20853	14.6046	1.48748	5.97594	5e-05	0.000995617	ATPase, putative, expressed
LOC_Os01g04620	Chr1:2071829-2073621	4.46397	12.4994	1.48546	4.77073	5e-05	0.000995617	transposon protein, putative, unclassified, expressed
LOC_Os02g12560	Chr2:6566132-6566588	2.20416	6.15307	1.48108	2.74138	0.00035	0.00527299	expressed protein
LOC_Os04g06520	Chr4:3410727-3412439	43.7568	122.079	1.48023	4.08942	5e-05	0.000995617	expressed protein
LOC_Os07g44440	Chr7:26551780-26552660	75.2345	209.8	1.47955	4.34424	5e-05	0.000995617	peroxiredoxin, putative, expressed
LOC_Os02g41450	Chr2:24816731-24819818	1.37152	3.82438	1.47945	2.38136	0.00035	0.00527299	no apical meristem protein, putative, expressed
LOC_Os07g08160	Chr7:4145911-4146866	0.576802	1.6051	1.47652	2.43157	0.00345	0.0332865	early light-induced protein, chloroplast precursor, putative, expressed
LOC_Os05g48680	Chr5:27896045-27896719	10.807	30.06	1.47588	2.73601	5e-05	0.000995617	expressed protein
LOC_Os02g12420	Chr2:6476659-6480097	0.557538	1.5492	1.47438	2.29301	0.00045	0.0065072	receptor-like protein kinase precursor, putative, expressed
LOC_Os03g62230	Chr3:35251281-35252606	1.52377	4.2254	1.47145	3.11389	5e-05	0.000995617	ZOS3-24 - C2H2 zinc finger protein, expressed
LOC_Os08g43120	Chr8:27268082-27277540	1.43253	3.96595	1.4691	2.81157	5e-05	0.000995617	Plant PDR ABC transporter associated domain containing protein, expressed
LOC_Os04g57090	Chr4:34022631-34024079	3.06104	8.45921	1.4665	3.63207	5e-05	0.000995617	jasmonate O-methyltransferase, putative, expressed
LOC_Os01g24050	Chr1:13550371-13556984	1.00234	2.76111	1.46187	2.39144	0.0003	0.00465766	expressed protein
LOC_Os05g50610	Chr5:29009135-29013172	0.987597	2.71746	1.46026	2.82869	0.00025	0.00397638	WRKY8, expressed
LOC_Os12g11500	Chr12:6224243-6227225	0.434151	1.19259	1.45783	2.16266	0.0004	0.00587495	resistance protein SlVe1 precursor, putative, expressed
LOC_Os11g16990	Chr11:9417339-9418074	2.82547	7.75321	1.4563	2.91253	5e-05	0.000995617	expressed protein
LOC_Os04g13140	Chr4:7250357-7251846	1.28719	3.52704	1.45423	2.75311	5e-05	0.000995617	vignain precursor, putative, expressed
LOC_Os06g19260	Chr6:10957732-10960700	3.36025	9.20071	1.45318	3.26901	5e-05	0.000995617	cadmium tolerance factor, putative, expressed
LOC_Os12g40180	Chr12:24871708-24872333	6.97039	19.071	1.45207	3.16985	5e-05	0.000995617	expressed protein
LOC_Os03g07226	Chr3:3694440-3698200	0.674607	1.84498	1.45149	1.85038	0.00155	0.0176474	thioredoxin, putative, expressed
LOC_Os02g10520	Chr2:5529941-5536941	11.2078	30.6159	1.44977	4.88395	5e-05	0.000995617	OsSub12 - Putative Subtilisin homologue, expressed
LOC_Os03g42259	Chr3:23512611-23513579	4.02649	10.9913	1.44877	3.71123	5e-05	0.000995617	hypervariable Bacillus group-specific protein, putative, expressed
LOC_Os05g39580	Chr5:23239201-23240677	3.37609	9.18186	1.44343	3.64762	5e-05	0.000995617	bet v I allergen family protein, putative, expressed
LOC_Os05g50300	Chr5:28829947-28832131	0.62843	1.70881	1.44317	2.7589	5e-05	0.000995617	AMP-binding enzyme, putative, expressed
LOC_Os11g47530	Chr11:28733116-28734280	7.32885	19.91	1.44184	4.14046	5e-05	0.000995617	glycosyl hydrolase, putative, expressed
LOC_Os04g40990	Chr4:24325763-24328254	5.05919	13.7258	1.43991	4.7349	5e-05	0.000995617	malate synthase, glyoxysomal, putative, expressed
LOC_Os11g12240	Chr11:6827131-6840671	3.46787	9.40066	1.43871	3.10018	5e-05	0.000995617	retrotransposon protein, putative, unclassified, expressed
LOC_Os04g01890	Chr4:560484-562482	2.53272	6.86233	1.43801	3.28676	5e-05	0.000995617	protein kinase, putative, expressed
LOC_Os05g38890	Chr5:22811844-22816134	0.472209	1.27604	1.43417	1.99757	0.0018	0.0199406	transposon protein, putative, CACTA, En/Spm sub-class, expressed
LOC_Os02g51440	Chr2:31515300-31517784	3.64727	9.84641	1.43278	3.3912	5e-05	0.000995617	laccase precursor protein, putative, expressed
LOC_Os12g32820	Chr12:19832725-19837081	3.52759	9.51467	1.43147	3.43872	5e-05	0.000995617	pleiotropic drug resistance protein 3, putative, expressed
LOC_Os10g21670	Chr10:11110250-11111110	7.0537	19.0136	1.43058	3.18626	5e-05	0.000995617	dehydration stress-induced protein, putative, expressed
LOC_Os04g56920	Chr4:33940928-33943427	1.38558	3.73168	1.42934	3.17028	5e-05	0.000995617	glycosyl hydrolases, putative, expressed
LOC_Os04g12720	Chr4:7031214-7033483	0.640225	1.72344	1.42864	2.45357	0.0012	0.0144575	indole-3-acetate beta-glucosyltransferase, putative, expressed
LOC_Os03g58790	Chr3:33482033-33484155	39.7387	106.759	1.42574	4.28045	5e-05	0.000995617	ATPase, putative, expressed
LOC_Os07g41460	Chr7:24845108-24846577	4.75738	12.7705	1.42458	4.20212	5e-05	0.000995617	sulfotransferase domain containing protein, expressed
LOC_Os05g43170	Chr5:25054710-25059191	28.9968	77.775	1.42341	3.96721	5e-05	0.000995617	calreticulin precursor protein, putative, expressed
LOC_Os01g14550	Chr1:8159848-8161554	10.1165	27.1314	1.42325	3.31734	5e-05	0.000995617	pathogen-related protein, putative, expressed
LOC_Os04g56030	Chr4:33374334-33375212	8.97208	24.0069	1.41994	3.30335	5e-05	0.000995617	glycine-rich cell wall structural protein precursor, putative, expressed
LOC_Os05g08830	Chr5:4875807-4876382	3.51343	9.3916	1.41849	2.51883	0.0002	0.00327002	expressed protein
LOC_Os04g59150	Chr4:35187372-35189338	190.07	507.98	1.41824	3.48584	5e-05	0.000995617	peroxidase precursor, putative, expressed
LOC_Os05g25770	Chr5:14991578-14993800	24.4456	65.2734	1.41692	4.38752	5e-05	0.000995617	WRKY45, expressed
LOC_Os11g39000	Chr11:23222906-23224224	4.4674	11.8898	1.41222	2.53308	5e-05	0.000995617	helix-loop-helix DNA-binding domain containing protein, expressed
LOC_Os02g39884	Chr2:24098150-24099882	1.20152	3.19703	1.41187	2.91113	5e-05	0.000995617	expressed protein
LOC_Os05g09580	Chr5:5414936-5415206	160.653	427.08	1.41056	3.99691	5e-05	0.000995617	expressed protein
LOC_Os02g16060	Chr2:9136747-9140133	1.84418	4.89866	1.40941	2.81495	5e-05	0.000995617	RGA-1, putative, expressed
LOC_Os04g44550	Chr4:26372024-26375186	4.04888	10.7371	1.40701	2.87843	0.0001	0.00183939	CHCH domain containing protein, expressed
LOC_Os03g58890	Chr3:33522518-33524525	8.68208	23.0209	1.40683	3.14056	5e-05	0.000995617	oxidoreductase, putative, expressed
LOC_Os01g18744	Chr1:10561327-10565325	96.7113	256.2	1.40551	4.37995	5e-05	0.000995617	transferase family protein, putative, expressed
LOC_Os12g44210	Chr12:27422433-27423998	0.667511	1.76704	1.40448	2.51565	0.00025	0.00397638	ATPase, AAA family domain containing protein, expressed
LOC_Os04g43800	Chr4:25926987-25929732	4.92854	13.0358	1.40325	4.05411	5e-05	0.000995617	phenylalanine ammonia-lyase, putative, expressed
LOC_Os12g06220	Chr12:2950597-2951599	22.1328	58.5292	1.40297	5.04455	5e-05	0.000995617	harpin-induced protein 1 domain containing protein, expressed
LOC_Os07g43670	Chr7:26141468-26142922	23.9082	63.1344	1.40092	4.21985	5e-05	0.000995617	ribonuclease T2 family domain containing protein, expressed
LOC_Os06g20820	Chr6:12014680-12015837	44.6227	117.71	1.39939	3.56813	5e-05	0.000995617	expressed protein
LOC_Os05g30660	Chr5:17756958-17759091	0.673543	1.77504	1.398	2.76451	0.00025	0.00397638	leucine zipper protein-like, putative, expressed
LOC_Os07g35960	Chr7:21513061-21517011	0.663229	1.74625	1.39668	2.29854	0.0002	0.00327002	expressed protein
LOC_Os10g38930	Chr10:20736982-20738313	7.01233	18.4382	1.39473	5.04481	5e-05	0.000995617	shikimate/quinate 5-dehydrogenase, putative, expressed
LOC_Os07g02990	Chr7:1113968-1116298	0.846229	2.2245	1.39436	2.18866	0.0004	0.00587495	expressed protein
LOC_Os11g03910	Chr11:1562201-1565096	5.45403	14.3361	1.39426	3.10024	5e-05	0.000995617	zinc finger DHHC domain-containing protein, putative, expressed
LOC_Os07g02940	Chr7:1095056-1095907	12.5906	33.0831	1.39375	3.43243	5e-05	0.000995617	DUF538 domain containing protein, putative, expressed
LOC_Os04g56990	Chr4:33972618-33976252	1.47199	3.86313	1.39201	3.01293	5e-05	0.000995617	Myb-like DNA-binding domain containing protein, putative, expressed
LOC_Os03g61310	Chr3:34810076-34813242	0.301867	0.790086	1.3881	1.86589	0.0024	0.0250124	receptor-like protein kinase, putative, expressed
LOC_Os04g32710	Chr4:19712822-19714034	2833.96	7402.73	1.38524	1.73659	0.0057	0.0488509	40S ribosomal protein S27, putative, expressed
LOC_Os04g55740	Chr4:33179631-33181419	10.7559	28.0698	1.38389	4.31781	5e-05	0.000995617	peroxidase precursor, putative, expressed
LOC_Os05g50600	Chr5:29004106-29005849	11.2956	29.4622	1.3831	4.63527	5e-05	0.000995617	OsSCP31 - Putative Serine Carboxypeptidase homologue, expressed
LOC_Os11g03484	Chr11:1335132-1344996	7.08035	18.4414	1.38106	3.10895	5e-05	0.000995617	MATE efflux family protein, putative, expressed
LOC_Os11g47310	Chr11:28451235-28454914	0.299662	0.77912	1.37851	1.9867	0.0017	0.0189675	receptor kinase-like protein, identical, putative, expressed
LOC_Os01g24500	Chr1:13814900-13817064	6.5253	16.963	1.37828	3.27899	5e-05	0.000995617	expressed protein
LOC_Os07g35390	Chr7:21167220-21170686	7.98615	20.7244	1.37576	4.1738	5e-05	0.000995617	TKL_IRAK_DUF26-lc.17 - DUF26 kinases have homology to DUF26 containing loci, expressed
LOC_Os03g32100	Chr3:18367155-18368378	0.625637	1.62345	1.37566	2.15783	0.0035	0.033644	spotted leaf 11, putative, expressed
LOC_Os08g35750	Chr8:22553056-22554032	0.906709	2.35141	1.37482	2.2078	0.0006	0.00823838	Cupin domain containing protein, expressed
LOC_Os03g01300	Chr3:208329-211839	367.412	951.953	1.37349	3.64618	5e-05	0.000995617	LTPL114 - Protease inhibitor/seed storage/LTP family protein precursor, expressed
LOC_Os10g36170	Chr10:19335021-19335615	9.29717	24.0635	1.37198	3.08349	5e-05	0.000995617	LTPL160 - Protease inhibitor/seed storage/LTP family protein precursor, expressed
LOC_Os08g09840	Chr8:5683938-5686805	4.35314	11.2598	1.37106	3.11587	5e-05	0.000995617	WRKY117, expressed
LOC_Os11g44630	Chr11:26983105-26985704	9.34811	24.1403	1.3687	3.08776	5e-05	0.000995617	calmodulin binding protein, putative, expressed
LOC_Os06g03580	Chr6:1383617-1386322	28.4086	73.299	1.36746	3.73156	5e-05	0.000995617	zinc RING finger protein, putative, expressed
LOC_Os12g08850	Chr12:4568443-4572329	0.954323	2.46145	1.36696	2.48365	0.00025	0.00397638	expressed protein
LOC_Os05g07420	Chr5:3956456-3959190	0.983294	2.53378	1.3656	2.24911	0.00035	0.00527299	S-domain receptor-like protein kinase, putative, expressed
LOC_Os04g41380	Chr4:24541954-24545637	1.24486	3.20656	1.36505	2.55003	5e-05	0.000995617	Leucine Rich Repeat family protein, expressed
LOC_Os04g34370	Chr4:20817907-20820655	3.06485	7.89429	1.36499	3.05753	5e-05	0.000995617	serine/threonine-protein kinase receptor precursor, putative, expressed
LOC_Os04g51050	Chr4:30220288-30223989	8.21942	21.1216	1.36161	3.49443	5e-05	0.000995617	OsWAK53b - OsWAK receptor-like protein kinase, expressed
LOC_Os10g33140	Chr10:17365023-17366833	14.7597	37.8964	1.3604	3.62379	5e-05	0.000995617	hcrVf2 protein, putative, expressed
LOC_Os01g71570	Chr1:41457269-41459896	1.5998	4.10476	1.3594	2.08714	0.0055	0.0477313	expressed protein
LOC_Os07g02690	Chr7:972867-973534	4.42649	11.3537	1.35892	2.37989	0.0004	0.00587495	DUF538 domain containing protein, putative, expressed
LOC_Os11g03650	Chr11:1416435-1421232	0.519234	1.33153	1.35862	2.06478	0.0011	0.0134818	mla1, putative, expressed
LOC_Os09g09490	Chr9:5108209-5112958	1.10621	2.83602	1.35824	2.3512	0.00025	0.00397638	disease resistance protein RPM1, putative, expressed
LOC_Os08g30100	Chr8:18509004-18510244	12.6132	32.3237	1.35766	4.56531	5e-05	0.000995617	1-aminocyclopropane-1-carboxylate oxidase homolog 1, putative, expressed
LOC_Os01g11860	Chr1:6412785-6419895	2.00485	5.1305	1.3556	2.82756	5e-05	0.000995617	DJ-1 family protein, putative, expressed
LOC_Os12g33300	Chr12:20128398-20141194	7.25154	18.5193	1.35267	2.76524	5e-05	0.000995617	integral membrane protein DUF6 containing protein, expressed
LOC_Os06g31090	Chr6:18079006-18079819	1.6122	4.0862	1.34173	2.49883	0.00055	0.00767343	GAMYB-binding protein, putative, expressed
LOC_Os01g20910	Chr1:11686441-11687386	0.916408	2.32221	1.34144	2.67478	0.0014	0.0162883	zinc finger, C3HC4 type domain containing protein, expressed
LOC_Os03g29240	Chr3:16628545-16632077	36.1793	91.4976	1.33857	3.75533	5e-05	0.000995617	PDI, putative, expressed
LOC_Os04g37970	Chr4:22594107-22595839	2.5781	6.51738	1.33798	3.54097	5e-05	0.000995617	transporter family protein, putative, expressed
LOC_Os10g39100	Chr10:20842835-20845276	29.3651	74.163	1.3366	3.76371	5e-05	0.000995617	uncharacterized Cys-rich domain containing protein, putative, expressed
LOC_Os09g37840	Chr9:21802581-21820409	0.291861	0.736458	1.33532	2.32236	0.0003	0.00465766	carbohydrate binding protein, putative, expressed
LOC_Os01g64520	Chr1:37440428-37444871	34.9728	88.2011	1.33456	3.7827	5e-05	0.000995617	uricase, putative, expressed
LOC_Os06g01610	Chr6:359668-361582	1.21594	3.06146	1.33215	2.26241	0.00065	0.00879078	vacuolar-processing enzyme precursor, putative, expressed
LOC_Os05g50580	Chr5:29000106-29002044	11.8013	29.7113	1.33207	4.22022	5e-05	0.000995617	OsSCP30 - Putative Serine Carboxypeptidase homologue, expressed
LOC_Os02g02310	Chr2:763295-765023	5.451	13.7229	1.33199	4.02683	5e-05	0.000995617	auxin-induced protein 5NG4, putative, expressed
LOC_Os06g16160	Chr6:9202756-9206466	0.577937	1.45443	1.33147	2.68281	0.00045	0.0065072	expressed protein
LOC_Os01g72460	Chr1:42018058-42019514	4.10403	10.3268	1.33128	2.80168	0.00015	0.00258435	NADPH quinone oxidoreductase, putative, expressed
LOC_Os01g65700	Chr1:38148683-38149663	3.94255	9.91757	1.33086	3.06896	5e-05	0.000995617	expressed protein
LOC_Os06g38660	Chr6:22956661-22957316	33.3542	83.8835	1.33052	3.32806	5e-05	0.000995617	expressed protein
LOC_Os10g11500	Chr10:6370101-6370840	745.09	1873.48	1.33024	2.67293	0.0001	0.00183939	SCP-like extracellular protein, expressed
LOC_Os03g02874	Chr3:1131614-1135170	6.90218	17.3467	1.32954	3.34172	5e-05	0.000995617	retrotransposon protein, putative, Ty3-gypsy subclass, expressed
LOC_Os03g58980	Chr3:33586464-33587364	8.87589	22.287	1.32824	4.08609	5e-05	0.000995617	Cupin domain containing protein, expressed
LOC_Os07g14740	Chr7:8406684-8407732	25.8044	64.6753	1.3256	4.036	5e-05	0.000995617	harpin-induced protein 1 domain containing protein, expressed
LOC_Os12g36910	Chr12:22628758-22633083	9.16407	22.9679	1.32556	3.43458	5e-05	0.000995617	calmodulin binding protein, putative, expressed
LOC_Os03g13210	Chr3:7128180-7130342	38.2453	95.7556	1.32408	3.92263	5e-05	0.000995617	peroxidase precursor, putative, expressed
LOC_Os01g45520	Chr1:25836150-25839983	0.763948	1.91012	1.32211	1.95732	0.0009	0.0114754	D-mannose binding lectin family protein, expressed
LOC_Os01g04324	Chr1:1928165-1930290	0.318731	0.796407	1.32117	2.15515	0.0018	0.0199406	expressed protein
LOC_Os03g08460	Chr3:4343724-4345716	13.5334	33.7959	1.32032	3.95249	5e-05	0.000995617	AP2 domain containing protein, expressed
LOC_Os11g41034	Chr11:24561647-24570321	1.52482	3.80495	1.31924	2.42765	0.00015	0.00258435	expressed protein
LOC_Os03g30420	Chr3:17340414-17342284	0.652436	1.62548	1.31696	2.77733	0.0005	0.00708571	cytochrome P450, putative, expressed
LOC_Os11g16960	Chr11:9407175-9409986	7.84115	19.5345	1.31688	3.51529	5e-05	0.000995617	carnitine racemase like protein, putative, expressed
LOC_Os03g52370	Chr3:30074923-30075741	396.686	987.416	1.31566	3.62229	5e-05	0.000995617	PIII4 - Proteinase inhibitor II family protein precursor, expressed
LOC_Os11g45400	Chr11:27486902-27490269	7.0762	17.5907	1.31376	4.00018	5e-05	0.000995617	glycerol-3-phosphate acyltransferase, putative, expressed
LOC_Os04g39320	Chr4:23408375-23410250	106.043	263.455	1.3129	3.7785	5e-05	0.000995617	expressed protein
LOC_Os07g39270	Chr7:23506851-23509293	47.9389	119.083	1.31269	4.24969	5e-05	0.000995617	polyprenyl synthetase, putative, expressed
LOC_Os01g03340	Chr1:1347566-1348786	251.083	623.546	1.31233	3.11216	5e-05	0.000995617	BBTI4 - Bowman-Birk type bran trypsin inhibitor precursor, expressed
LOC_Os04g10530	Chr4:5727998-5731952	2.20679	5.48036	1.31232	3.11489	5e-05	0.000995617	amidase, putative, expressed
LOC_Os06g49340	Chr6:29891029-29892949	1.4038	3.48138	1.31033	2.91542	0.0001	0.00183939	OsFBDUF35 - F-box and DUF domain containing protein, expressed
LOC_Os06g22290	Chr6:12931778-12934695	9.06838	22.4757	1.30945	4.41555	5e-05	0.000995617	legume lectins beta domain containing protein, expressed
LOC_Os01g52330	Chr1:30075623-30077126	2.26168	5.60278	1.30875	2.23762	0.00025	0.00397638	NB-ARC domain containing protein, expressed
LOC_Os05g18604	Chr5:10757559-10790758	7.09045	17.5583	1.3082	3.48568	5e-05	0.000995617	OsSCP28 - Putative Serine Carboxypeptidase homologue, expressed
LOC_Os07g03790	Chr7:1583452-1585631	4.31388	10.6773	1.30748	2.96776	5e-05	0.000995617	lectin-like receptor kinase 7, putative, expressed
LOC_Os09g23620	Chr9:14029431-14031004	2.282	5.6441	1.30644	2.60112	0.0001	0.00183939	MYB family transcription factor, putative, expressed
LOC_Os10g22570	Chr10:11698991-11713558	41.2426	101.963	1.30584	3.19083	5e-05	0.000995617	cellulase, putative, expressed
LOC_Os05g11070	Chr5:6206614-6208833	0.830941	2.05326	1.3051	2.33782	0.0004	0.00587495	helix-loop-helix DNA-binding domain containing protein, expressed
LOC_Os01g48360	Chr1:27714539-27715319	7.10556	17.5286	1.30269	3.06063	5e-05	0.000995617	expressed protein
LOC_Os02g02780	Chr2:1050785-1056830	1.13579	2.79967	1.30157	2.83428	0.0008	0.0104451	protein kinase family protein, putative, expressed
LOC_Os01g13610	Chr1:7619079-7624561	7.74565	19.0804	1.30063	3.70782	5e-05	0.000995617	isoflavone reductase homolog IRL, putative, expressed
LOC_Os06g07914	Chr6:3846105-3848325	3.51156	8.64141	1.29916	3.06306	5e-05	0.000995617	hydroxylase, putative, expressed
LOC_Os10g02380	Chr10:866388-870954	40.2275	98.866	1.29729	4.22455	5e-05	0.000995617	oxidoreductase, aldo/keto reductase family protein, putative, expressed
LOC_Os03g11960	Chr3:6271894-6275728	47.7863	117.436	1.2972	3.22299	5e-05	0.000995617	copper/zinc superoxide dismutase, putative, expressed
LOC_Os06g10580	Chr6:5461000-5471943	11.025	26.9445	1.28921	3.43449	5e-05	0.000995617	cyclic nucleotide-gated ion channel, putative, expressed
LOC_Os12g31860	Chr12:19180633-19185917	21.9837	53.6969	1.28841	3.96763	5e-05	0.000995617	ureide permease, putative, expressed
LOC_Os10g20350	Chr10:10231563-10234439	3.33919	8.15616	1.28839	3.08651	5e-05	0.000995617	MATE efflux family protein, putative, expressed
LOC_Os08g24630	Chr8:14886670-14887877	3.52801	8.61314	1.28769	2.32633	0.00035	0.00527299	protein kinase domain containing protein, expressed
LOC_Os02g34580	Chr2:20734075-20737331	3.41482	8.31495	1.2839	2.7863	5e-05	0.000995617	ammonium transporter protein, putative, expressed
LOC_Os10g20610	Chr10:10390878-10396620	2.42703	5.90408	1.28252	3.30489	0.0001	0.00183939	laccase-15 precursor, putative, expressed
LOC_Os11g47160	Chr11:28371256-28373985	1.60661	3.90292	1.28053	2.42943	5e-05	0.000995617	receptor kinase 1, putative, expressed
LOC_Os04g10750	Chr4:5846275-5849390	15.0164	36.4767	1.28044	4.43451	5e-05	0.000995617	inorganic phosphate transporter, putative, expressed
LOC_Os06g34560	Chr6:20098733-20100496	2.51848	6.11728	1.28034	2.41647	0.00055	0.00767343	zinc finger, C3HC4 type domain containing protein, expressed
LOC_Os02g37160	Chr2:22468179-22469788	6.06111	14.7088	1.27903	3.61114	5e-05	0.000995617	heavy metal transport/detoxification protein, putative, expressed
LOC_Os10g38780	Chr10:20645751-20646973	55.6921	135.047	1.27791	3.91175	5e-05	0.000995617	glutathione S-transferase, putative, expressed
LOC_Os06g01990	Chr6:550915-556547	18.1163	43.8847	1.27643	3.7304	5e-05	0.000995617	phosphoglycolate phosphatase, plasmid, putative, expressed
LOC_Os03g52390	Chr3:30078323-30078929	458.283	1109.83	1.27603	2.81743	5e-05	0.000995617	PIII1 - Proteinase inhibitor II family protein precursor, expressed
LOC_Os05g51470	Chr5:29506976-29509972	9.28209	22.4619	1.27496	3.57926	5e-05	0.000995617	2-aminoethanethiol dioxygenase, putative, expressed
LOC_Os08g19694	Chr8:11785528-11798467	1.94343	4.69846	1.27358	2.89498	5e-05	0.000995617	NB-ARC domain containing protein, expressed
LOC_Os06g07969	Chr6:3866158-3868200	118.227	285.749	1.27319	3.59806	5e-05	0.000995617	cytochrome b-c1 complex subunit 8, putative, expressed
LOC_Os02g37190	Chr2:22477781-22478946	49.1857	118.786	1.27205	3.18535	5e-05	0.000995617	expressed protein
LOC_Os09g39190	Chr9:22507883-22513289	2.95764	7.13915	1.27131	3.53277	5e-05	0.000995617	OsFBO22 - F-box and other domain containing protein, expressed
LOC_Os08g09080	Chr8:5264244-5265389	34.1639	82.1925	1.26653	3.25363	5e-05	0.000995617	Cupin domain containing protein, expressed
LOC_Os01g23580	Chr1:13237247-13246183	3.77776	9.08649	1.26619	3.82137	5e-05	0.000995617	inorganic H+ pyrophosphatase, putative, expressed
LOC_Os07g03820	Chr7:1595359-1597614	1.09115	2.621	1.26426	2.8804	5e-05	0.000995617	lectin-like receptor kinase, putative, expressed
LOC_Os12g04360	Chr12:1851397-1852196	14.9471	35.8694	1.26289	3.54866	5e-05	0.000995617	calmodulin-like protein 1, putative, expressed
LOC_Os01g47580	Chr1:27226174-27230292	0.953046	2.27936	1.25801	2.16403	0.0013	0.0153384	lipid phosphatase protein, putative, expressed
LOC_Os08g37670	Chr8:23858676-23860124	211.672	506.186	1.25784	3.65027	5e-05	0.000995617	plastocyanin-like domain containing protein, putative, expressed
LOC_Os12g03730	Chr12:1507769-1514053	1.84644	4.4125	1.25685	2.39256	0.00025	0.00397638	zinc finger DHHC domain-containing protein, putative, expressed
LOC_Os12g04690	Chr12:1986250-1989234	0.999893	2.38916	1.25666	2.68466	5e-05	0.000995617	embryogenesis transmembrane protein, putative, expressed
LOC_Os10g18150	Chr10:9212936-9215332	1.24871	2.98265	1.25615	2.94928	0.00015	0.00258435	crooked neck, putative, expressed
LOC_Os01g54515	Chr1:31356181-31358948	0.433133	1.03227	1.25294	1.70869	0.00345	0.0332865	peptide transporter PTR2, putative, expressed
LOC_Os03g55220	Chr3:31422048-31426851	6.15183	14.6608	1.25287	3.39026	5e-05	0.000995617	bHelix-loop-helix transcription factor, putative, expressed
LOC_Os11g35350	Chr11:20723803-20724619	85.7507	204.29	1.2524	3.44361	5e-05	0.000995617	expressed protein
LOC_Os06g48860	Chr6:29580154-29580898	2.96513	7.04061	1.2476	2.46682	0.00045	0.0065072	OsSAUR28 - Auxin-responsive SAUR gene family member, expressed
LOC_Os01g71080	Chr1:41139173-41140671	12.7433	30.2538	1.24738	4.58762	5e-05	0.000995617	xylanase inhibitor, putative, expressed
LOC_Os03g46070	Chr3:26034425-26035357	56.3435	133.628	1.2459	3.66236	5e-05	0.000995617	thaumatin, putative, expressed
LOC_Os04g41370	Chr4:24538461-24541590	0.596584	1.4143	1.24529	1.90707	0.0025	0.0258017	Leucine Rich Repeat family protein, expressed
LOC_Os04g13210	Chr4:7301572-7312295	3.92391	9.27929	1.24172	3.13014	5e-05	0.000995617	multidrug resistance-associated protein, putative, expressed
LOC_Os12g38660	Chr12:23744663-23760159	51.733	122.259	1.24078	3.91814	5e-05	0.000995617	expressed protein
LOC_Os03g37840	Chr3:21002791-21007629	19.9382	47.0941	1.24001	3.58782	5e-05	0.000995617	potassium transporter, putative, expressed
LOC_Os02g05960	Chr2:2965239-2968658	1.60701	3.79508	1.23976	2.53691	5e-05	0.000995617	phytosulfokine receptor precursor, putative, expressed
LOC_Os10g30880	Chr10:16106295-16107381	3.25423	7.68427	1.23959	3.21461	5e-05	0.000995617	expressed protein
LOC_Os06g12120	Chr6:6482365-6488553	3.15389	7.43605	1.2374	2.31856	0.0009	0.0114754	BRASSINOSTEROID INSENSITIVE 1-associated receptor kinase 1 precursor, putative, expressed
LOC_Os04g36670	Chr4:22157297-22159246	13.2347	31.1674	1.23572	3.47296	5e-05	0.000995617	expressed protein
LOC_Os11g30910	Chr11:17984963-17986719	11.1613	26.2767	1.23527	3.68222	5e-05	0.000995617	sulfotransferase domain containing protein, expressed
LOC_Os03g02330	Chr3:812821-814725	2.69188	6.33725	1.23524	3.36459	5e-05	0.000995617	AAA-type ATPase family protein, putative, expressed
LOC_Os07g28850	Chr7:16893629-16900205	3.64085	8.56096	1.2335	3.24135	5e-05	0.000995617	retrotransposon protein, putative, unclassified, expressed
LOC_Os05g16664	Chr5:9454867-9455813	0.858762	2.01766	1.23235	1.90514	0.0034	0.032899	expressed protein
LOC_Os02g36440	Chr2:22007472-22012100	1.23179	2.89257	1.2316	2.33345	0.00035	0.00527299	transporter family protein, putative, expressed
LOC_Os06g43810	Chr6:26384993-26385659	5.63732	13.2207	1.22972	2.57761	0.00025	0.00397638	expressed protein
LOC_Os04g21130	Chr4:11894681-11898544	1.29843	3.04004	1.22732	1.75119	0.00495	0.0441033	F-box protein PP2-B1, putative, expressed
LOC_Os04g54230	Chr4:32297555-32298132	3.3467	7.82621	1.22557	1.89705	0.00195	0.021191	wound induced protein, putative, expressed
LOC_Os04g52640	Chr4:31317588-31328040	17.3255	40.4293	1.2225	3.44653	5e-05	0.000995617	SHR5-receptor-like kinase, putative, expressed
LOC_Os03g09910	Chr3:4936471-4941037	6.53332	15.2435	1.2223	2.89775	5e-05	0.000995617	aminotransferase, classes I and II, domain containing protein, expressed
LOC_Os03g29190	Chr3:16590186-16595991	44.7332	104.342	1.2219	3.43073	5e-05	0.000995617	PDI, putative, expressed
LOC_Os09g38800	Chr9:22292348-22295586	7.23534	16.8673	1.2211	3.25218	5e-05	0.000995617	OsWAK88 - OsWAK pseudogene, expressed
LOC_Os11g12300	Chr11:6872036-6873056	1.88252	4.38438	1.21971	1.72161	0.0057	0.0488509	NBS-LRR disease resistance protein, putative, expressed
LOC_Os01g41750	Chr1:23631764-23635375	0.642042	1.49489	1.2193	1.93242	0.001	0.0124917	expressed protein
LOC_Os11g15570	Chr11:8826306-8827815	1.89175	4.40353	1.21894	3.20411	0.00015	0.00258435	Ser/Thr protein phosphatase family protein, putative, expressed
LOC_Os05g15230	Chr5:8640172-8642246	1.39213	3.2353	1.2166	2.35681	0.00025	0.00397638	plant protein of unknown function domain containing protein, expressed
LOC_Os04g19114	Chr4:10611098-10617668	0.361595	0.838284	1.21306	1.85995	0.00155	0.0176474	retrotransposon protein, putative, Ty3-gypsy subclass, expressed
LOC_Os11g10290	Chr11:5586493-5589200	4.90914	11.3637	1.21089	2.7367	5e-05	0.000995617	S-domain receptor-like protein kinase, putative, expressed
LOC_Os11g46880	Chr11:28159898-28165301	10.6459	24.5524	1.20557	3.254	5e-05	0.000995617	protein kinase domain containing protein, expressed
LOC_Os11g07580	Chr11:3834052-3834829	3.32093	7.65394	1.20462	2.08105	0.00115	0.0139557	expressed protein
LOC_Os03g57120	Chr3:32566456-32569616	33.083	76.0862	1.20154	3.43968	5e-05	0.000995617	ferredoxin--NADP reductase, chloroplast precursor, putative, expressed
LOC_Os11g07100	Chr11:3535404-3540184	1.5412	3.54405	1.20134	2.28449	0.0003	0.00465766	receptor-like protein kinase precursor, putative, expressed
LOC_Os11g03370	Chr11:1269313-1271303	2.09901	4.82671	1.20133	2.34616	0.00015	0.00258435	no apical meristem protein, putative, expressed
LOC_Os01g17330	Chr1:9967184-9969073	1.91292	4.39558	1.20027	2.22954	0.001	0.0124917	eukaryotic translation initiation factor 6, putative, expressed
LOC_Os08g35160	Chr8:22159507-22161430	2.79446	6.41283	1.19839	2.21764	0.00065	0.00879078	heat shock protein DnaJ, putative, expressed
LOC_Os09g38840	Chr9:22311596-22314649	0.561164	1.28674	1.19723	1.84198	0.00285	0.0287668	OsWAK90 - OsWAK receptor-like protein kinase, expressed
LOC_Os09g29600	Chr9:18002497-18008036	3.54168	8.11798	1.19669	2.63548	5e-05	0.000995617	OsWAK85 - OsWAK receptor-like cytoplasmic kinase OsWAK-RLCK, expressed
LOC_Os10g11354	Chr10:6295744-6301787	9.23274	21.1431	1.19535	3.55872	5e-05	0.000995617	MATE efflux family protein, putative, expressed
LOC_Os11g38050	Chr11:22569980-22576763	3.32336	7.60721	1.19473	3.18403	5e-05	0.000995617	phosphoesterase family protein, putative, expressed
LOC_Os10g26500	Chr10:13804810-13806732	3.97854	9.10562	1.19452	3.10763	5e-05	0.000995617	homeobox associated leucine zipper, putative, expressed
LOC_Os06g38590	Chr6:22863173-22867521	2.2138	5.064	1.19375	2.47156	0.0001	0.00183939	receptor-like protein kinase precursor, putative, expressed
LOC_Os07g03870	Chr7:1612857-1616245	3.12062	7.13823	1.19374	2.95489	5e-05	0.000995617	receptor like protein kinase, putative, expressed
LOC_Os05g29900	Chr5:17305605-17306581	17.0799	39.0238	1.19205	3.91476	5e-05	0.000995617	expressed protein
LOC_Os02g18070	Chr2:10490445-10496413	0.662671	1.51248	1.19055	1.77438	0.00415	0.0383179	NB-ARC domain containing protein, expressed
LOC_Os05g05680	Chr5:2825322-2826992	60.5241	138.121	1.19035	3.82203	5e-05	0.000995617	1-aminocyclopropane-1-carboxylate oxidase, putative, expressed
LOC_Os02g37180	Chr2:22474936-22475591	7.05484	16.0492	1.18582	2.45669	5e-05	0.000995617	expressed protein
LOC_Os06g35480	Chr6:20676129-20677667	2.10157	4.7797	1.18545	2.46824	0.0001	0.00183939	peroxidase precursor, putative, expressed
LOC_Os03g29930	Chr3:17053184-17054296	4.21991	9.59507	1.18508	3.19812	5e-05	0.000995617	expressed protein
LOC_Os09g08130	Chr9:4201068-4204423	6.56538	14.9101	1.18334	3.39838	5e-05	0.000995617	indole-3-glycerol phosphate synthase, chloroplast precursor, putative, expressed
LOC_Os11g37960	Chr11:22505992-22507419	308.922	700.996	1.18216	2.80854	5e-05	0.000995617	WIP4 - Wound-induced protein precursor, expressed
LOC_Os10g38470	Chr10:20551208-20552421	3.45287	7.83049	1.18131	2.71313	0.0001	0.00183939	glutathione S-transferase, putative, expressed
LOC_Os05g50730	Chr5:29077044-29078538	1.68438	3.81913	1.18102	2.50387	0.0004	0.00587495	expressed protein
LOC_Os03g20910	Chr3:11845059-11849005	2.12932	4.82568	1.18034	2.96763	5e-05	0.000995617	homeobox domain containing protein, expressed
LOC_Os01g22370	Chr1:12578188-12582301	35.9214	81.3003	1.17842	4.26789	5e-05	0.000995617	peroxidase precursor, putative, expressed
LOC_Os06g02520	Chr6:871773-875187	2.99738	6.77926	1.17743	2.34389	0.0001	0.00183939	interacting protein of DMI3, putative, expressed
LOC_Os05g08900	Chr5:4925211-4928175	5.86428	13.2558	1.17659	2.68247	5e-05	0.000995617	expressed protein
LOC_Os02g36940	Chr2:22311832-22313162	30.1127	68.0404	1.17602	3.57605	5e-05	0.000995617	uncharacterized Cys-rich domain containing protein, putative, expressed
LOC_Os07g48260	Chr7:28828792-28832398	10.9033	24.6357	1.17599	3.21941	5e-05	0.000995617	WRKY47, expressed
LOC_Os07g33440	Chr7:19985711-19987668	1.98237	4.47816	1.17568	2.83762	0.00015	0.00258435	cytochrome P450, putative, expressed
LOC_Os02g36110	Chr2:21740303-21742030	16.5991	37.445	1.17367	3.76605	5e-05	0.000995617	cytochrome P450, putative, expressed
LOC_Os02g12680	Chr2:6628382-6630103	2.61116	5.88604	1.17261	3.77053	0.00045	0.0065072	cytochrome P450, putative, expressed
LOC_Os03g09980	Chr3:4996772-5002177	1.73318	3.90134	1.17054	2.16943	0.0005	0.00708571	sulfate transporter, putative, expressed
LOC_Os11g43990	Chr11:26577114-26582185	1.0364	2.32999	1.16875	2.10967	0.00095	0.0119823	expressed protein
LOC_Os03g44100	Chr3:24780510-24783265	2.63524	5.91647	1.1668	2.23164	0.00085	0.0109633	phosphonate metabolism protein-related, putative, expressed
LOC_Os07g47540	Chr7:28435815-28437589	8.72097	19.5778	1.16666	2.98848	5e-05	0.000995617	DUF567 domain containing protein, putative, expressed
LOC_Os02g02970	Chr2:1162142-1165062	1.43507	3.2148	1.1636	2.38849	0.00025	0.00397638	expressed protein
LOC_Os10g40510	Chr10:21690273-21691088	80.166	179.58	1.16357	3.26769	5e-05	0.000995617	LTPL144 - Protease inhibitor/seed storage/LTP family protein precursor, expressed
LOC_Os01g40260	Chr1:22731942-22733240	3.54053	7.92724	1.16285	2.76582	0.00015	0.00258435	WRKY77, expressed
LOC_Os09g06620	Chr9:3139075-3140371	0.746981	1.67011	1.1608	1.86038	0.00365	0.0347151	OsFBX307 - F-box domain containing protein, expressed
LOC_Os11g37210	Chr11:21986647-21990350	7.6638	17.1005	1.15791	3.80466	0.00015	0.00258435	MTN26L5 - MtN26 family protein precursor, expressed
LOC_Os10g34840	Chr10:18598556-18599451	6.25358	13.9437	1.15686	2.89648	5e-05	0.000995617	RIPER6 - Ripening-related family protein precursor, expressed
LOC_Os01g03940	Chr1:1684740-1685880	5.79084	12.8999	1.15552	3.12452	0.0001	0.00183939	expressed protein
LOC_Os04g52190	Chr4:31003842-31013915	10.4666	23.313	1.15534	2.84693	5e-05	0.000995617	vacuolar-sorting receptor precursor, putative, expressed
LOC_Os11g10710	Chr11:5873794-5880713	7.53411	16.7643	1.15388	2.71292	5e-05	0.000995617	protein kinase domain containing protein, expressed
LOC_Os07g43120	Chr7:25839983-25843873	1.36762	3.04279	1.15372	1.99497	0.00125	0.0148988	transposon protein, putative, unclassified, expressed
LOC_Os01g58790	Chr1:33971186-33977326	24.1514	53.7223	1.15341	3.24551	5e-05	0.000995617	GHMP kinases ATP-binding protein, putative, expressed
LOC_Os12g38150	Chr12:23427678-23428881	13.7337	30.5407	1.15301	3.77355	5e-05	0.000995617	osmotin, putative, expressed
LOC_Os05g49620	Chr5:28471801-28473061	2.61351	5.80783	1.15201	2.57246	0.00035	0.00527299	WRKY19, expressed
LOC_Os05g38140	Chr5:22371204-22373569	23.6234	52.475	1.15142	3.69229	5e-05	0.000995617	basic helix-loop-helix DND-binding domain containing protein, expressed
LOC_Os11g35450	Chr11:20770022-20773284	1.00716	2.23501	1.14998	2.12864	0.0002	0.00327002	leucine-rich repeat receptor protein kinase EXS precursor, putative, expressed
LOC_Os11g47520	Chr11:28730144-28731323	15.915	35.3111	1.14974	3.46749	5e-05	0.000995617	glycosyl hydrolase, putative, expressed
LOC_Os01g37630	Chr1:21056630-21058040	27.5444	61.0171	1.14745	4.10475	5e-05	0.000995617	esterase, putative, expressed
LOC_Os06g44280	Chr6:26714865-26717570	3.89725	8.62911	1.14675	2.55815	5e-05	0.000995617	retrotransposon protein, putative, Ty3-gypsy subclass, expressed
LOC_Os03g05900	Chr3:2958311-2960616	0.835518	1.84856	1.14566	1.9299	0.0038	0.035735	expressed protein
LOC_Os01g59610	Chr1:34476320-34477238	3.56188	7.87177	1.14405	2.5399	0.0004	0.00587495	KAZ1 - Kazal-type serine protease inhibitor precursor, expressed
LOC_Os07g04970	Chr7:2187377-2188939	2.22708	4.91606	1.14235	2.79427	0.00015	0.00258435	transferase family protein, putative, expressed
LOC_Os08g39350	Chr8:24865938-24872160	26.4627	58.407	1.14218	3.23942	5e-05	0.000995617	glycerophosphoryl diester phosphodiesterase family protein, putative, expressed
LOC_Os02g46780	Chr2:28558085-28560022	3.89409	8.58208	1.14004	2.86941	5e-05	0.000995617	MYB family transcription factor, putative, expressed
LOC_Os01g10210	Chr1:5373581-5374794	1.50362	3.31273	1.13958	2.32921	0.00085	0.0109633	lachrymatory factor synthase, putative, expressed
LOC_Os07g03580	Chr7:1432683-1433407	14.4416	31.781	1.13794	2.85729	5e-05	0.000995617	SCP-like extracellular protein, expressed
LOC_Os01g01710	Chr1:374727-380716	56.8244	124.784	1.13485	3.14548	5e-05	0.000995617	1-deoxy-D-xylulose 5-phosphate reductoisomerase, chloroplast precursor, putative, expressed
LOC_Os03g49524	Chr3:28193784-28196514	1.43483	3.14848	1.13378	3.03301	0.0002	0.00327002	anthocyanidin 3-O-glucosyltransferase, putative, expressed
LOC_Os08g02110	Chr8:697179-698615	36.0883	78.9953	1.13024	3.52801	5e-05	0.000995617	peroxidase precursor, putative, expressed
LOC_Os04g57130	Chr4:34038354-34039430	6.6755	14.604	1.12942	2.57439	0.0002	0.00327002	dirigent-like protein pDIR17, putative, expressed
LOC_Os10g25340	Chr10:13104738-13108437	4.53112	9.90198	1.12785	3.12983	5e-05	0.000995617	GDSL-like lipase/acylhydrolase, putative, expressed
LOC_Os09g39490	Chr9:22690176-22691975	2.28126	4.98526	1.12784	1.84706	0.0024	0.0250124	histone-like transcription factor and archaeal histone, putative, expressed
LOC_Os06g18000	Chr6:10469298-10471228	17.2637	37.7224	1.12768	3.80194	5e-05	0.000995617	protein kinase domain containing protein, expressed
LOC_Os08g35110	Chr8:22136790-22137879	1.40498	3.06696	1.12626	1.87308	0.0046	0.0414585	OsSAUR33 - Auxin-responsive SAUR gene family member, expressed
LOC_Os03g26220	Chr3:15002517-15004563	1.0853	2.36226	1.12208	2.05697	0.0053	0.0464609	expressed protein
LOC_Os10g33210	Chr10:17415601-17420957	35.119	76.4001	1.12132	4.00225	5e-05	0.000995617	peptide transporter PTR3-A, putative, expressed
LOC_Os01g06220	Chr1:2957065-2958443	39.7071	86.3308	1.12048	4.03975	5e-05	0.000995617	gibberellin receptor GID1L2, putative, expressed
LOC_Os02g54254	Chr2:33253086-33266582	15.7108	34.1526	1.12024	2.7869	5e-05	0.000995617	saccharopine dehydrogenase, putative, expressed
LOC_Os03g58630	Chr3:33391352-33393615	48.2147	104.801	1.12011	3.30993	5e-05	0.000995617	thioredoxin, putative, expressed
LOC_Os01g36220	Chr1:20033502-20035006	8.60489	18.6943	1.11937	3.5387	5e-05	0.000995617	bZIP transcription factor domain containing protein, expressed
LOC_Os10g33130	Chr10:17357737-17361919	0.687602	1.49187	1.11748	2.27146	0.0009	0.0114754	leucine-rich repeat receptor protein kinase EXS precursor, putative, expressed
LOC_Os04g03920	Chr4:1791387-1792971	3.6529	7.92368	1.11713	3.18712	5e-05	0.000995617	expressed protein
LOC_Os10g25420	Chr10:13142397-13144630	18.6285	40.4034	1.11697	4.22385	5e-05	0.000995617	GDSL-like lipase/acylhydrolase, putative, expressed
LOC_Os03g55050	Chr3:31302707-31305227	5.73841	12.4436	1.11668	2.8646	5e-05	0.000995617	UDP-glucoronosyl and UDP-glucosyl transferase domain containing protein, expressed
LOC_Os05g50260	Chr5:28801863-28804291	4.30134	9.32693	1.11662	2.31528	0.0001	0.00183939	polygalacturonase, putative, expressed
LOC_Os06g50830	Chr6:30754643-30758412	7.49321	16.2424	1.11611	1.78748	0.00135	0.0158246	bZIP transcription factor domain containing protein, expressed
LOC_Os06g11210	Chr6:5884473-5886141	220.148	477.08	1.11576	2.79306	5e-05	0.000995617	12-oxophytodienoate reductase, putative, expressed
LOC_Os04g27810	Chr4:16432045-16432507	6.81327	14.7566	1.11494	1.7431	0.0049	0.0437244	retrotransposon protein, putative, Ty3-gypsy subclass, expressed
LOC_Os07g03860	Chr7:1610226-1612424	1.11083	2.40554	1.11472	1.81221	0.00205	0.0220523	lectin-like receptor kinase 7, putative, expressed
LOC_Os02g25700	Chr2:15044755-15045814	9.09348	19.6897	1.11454	3.25873	5e-05	0.000995617	O-acyltransferase, putative, expressed
LOC_Os11g02240	Chr11:630579-633695	4.01017	8.68278	1.11449	2.28546	0.0001	0.00183939	CAMK_KIN1/SNF1/Nim1_like.4 - CAMK includes calcium/calmodulin depedent protein kinases, expressed
LOC_Os07g38810	Chr7:23282550-23284973	6.19584	13.4137	1.11434	3.42357	5e-05	0.000995617	lectin receptor-type protein kinase, putative, expressed
LOC_Os01g63210	Chr1:36639625-36640584	78.4617	169.771	1.11353	3.60946	5e-05	0.000995617	SOUL heme-binding protein, putative, expressed
LOC_Os04g59440	Chr4:35337066-35338192	3.82715	8.26213	1.11024	2.36252	0.0002	0.00327002	chlorophyll A-B binding protein, putative, expressed
LOC_Os07g03025	Chr7:1140061-1142002	1.67478	3.61303	1.10923	2.11447	0.0004	0.00587495	expressed protein
LOC_Os11g06990	Chr11:3472991-3477559	0.795618	1.71608	1.10897	1.80058	0.0028	0.0283355	expressed protein
LOC_Os05g13970	Chr5:7774953-7780974	5.0236	10.8244	1.1075	3.11225	5e-05	0.000995617	phosphorylase domain containing protein, putative, expressed
LOC_Os03g04110	Chr3:1878905-1881754	28.8321	61.9895	1.10435	3.67186	5e-05	0.000995617	lysM domain-containing GPI-anchored protein precursor, putative, expressed
LOC_Os03g05620	Chr3:2807554-2809678	76.6893	164.598	1.10185	3.60457	5e-05	0.000995617	inorganic phosphate transporter, putative, expressed
LOC_Os11g07124	Chr11:3548133-3553932	2.41518	5.17685	1.09994	2.33761	0.0002	0.00327002	EFR, putative, expressed
LOC_Os07g35740	Chr7:21407903-21411687	1.91745	4.10723	1.09898	2.61985	0.0001	0.00183939	TKL_IRAK_DUF26-ld.2 - DUF26 kinases have homology to DUF26 containing loci, expressed
LOC_Os02g36030	Chr2:21662607-21664323	3.30125	7.07104	1.09891	3.13958	0.00015	0.00258435	cytochrome P450, putative, expressed
LOC_Os01g02350	Chr1:742271-745156	9.27579	19.841	1.09695	2.80064	5e-05	0.000995617	receptor-like kinase ARK1AS, putative, expressed
LOC_Os04g36830	Chr4:22231244-22239010	0.346599	0.741104	1.09641	1.6964	0.0046	0.0414585	DUF567 domain containing protein, putative, expressed
LOC_Os06g44170	Chr6:26650126-26652370	23.5233	50.2805	1.09591	3.85398	5e-05	0.000995617	NAD dependent epimerase/dehydratase family protein, putative, expressed
LOC_Os10g02750	Chr10:1082909-1084984	1.8012	3.8483	1.09526	1.89653	0.0026	0.0266691	Ser/Thr protein phosphatase family protein, putative, expressed
LOC_Os11g45930	Chr11:27793776-27797821	2.78545	5.94008	1.09257	2.63153	5e-05	0.000995617	NBS-LRR type disease resistance protein, putative, expressed
LOC_Os11g12310	Chr11:6873959-6875528	0.924427	1.96956	1.09124	1.904	0.0034	0.032899	retrotransposon protein, putative, unclassified, expressed
LOC_Os02g12400	Chr2:6468566-6472845	7.83407	16.6885	1.09102	2.99112	5e-05	0.000995617	receptor-like protein kinase precursor, putative, expressed
LOC_Os09g36070	Chr9:20768632-20770819	0.787062	1.67539	1.08995	2.29092	0.00415	0.0383179	cytochrome P450, putative, expressed
LOC_Os11g29400	Chr11:17064394-17066286	42.3151	89.9349	1.08771	3.52745	5e-05	0.000995617	6-phosphogluconate dehydrogenase, decarboxylating, putative, expressed
LOC_Os07g46860	Chr7:28013819-28014683	2.68739	5.71029	1.08736	2.69074	0.0016	0.0180846	sex determination protein tasselseed-2, putative, expressed
LOC_Os03g18850	Chr3:10562230-10563279	356.19	755.536	1.08485	2.66773	5e-05	0.000995617	pathogenesis-related Bet v I family protein, putative, expressed
LOC_Os01g04050	Chr1:1760139-1761135	169.491	358.849	1.08217	2.78156	5e-05	0.000995617	BBTI12 - Bowman-Birk type bran trypsin inhibitor precursor, expressed
LOC_Os08g44220	Chr8:27834546-27838106	16.8095	35.5144	1.07913	2.98754	5e-05	0.000995617	GLTP domain containing protein, putative, expressed
LOC_Os03g26791	Chr3:15295331-15297907	18.8567	39.8309	1.07881	2.63861	5e-05	0.000995617	expressed protein
LOC_Os08g38960	Chr8:24621379-24622832	5.83823	12.3319	1.07879	3.05385	5e-05	0.000995617	expressed protein
LOC_Os01g02360	Chr1:745451-748945	4.07939	8.60525	1.07687	2.4428	5e-05	0.000995617	resistance-related receptor-like kinase, putative, expressed
LOC_Os07g48610	Chr7:29109902-29111790	1.17422	2.4758	1.0762	2.00148	0.00195	0.021191	hydrolase, alpha/beta fold family domain containing protein, expressed
LOC_Os01g71830	Chr1:41603296-41604680	133.47	281.317	1.07568	3.14126	0.00015	0.00258435	glycosyl hydrolases family 17, putative, expressed
LOC_Os03g49940	Chr3:28470551-28473673	7.91027	16.6129	1.07051	2.89532	5e-05	0.000995617	integral membrane protein, putative, expressed
LOC_Os01g70770	Chr1:40962400-40964248	8.8433	18.5654	1.06996	3.36278	5e-05	0.000995617	glutathione S-transferase, putative, expressed
LOC_Os07g46910	Chr7:28044880-28046299	8.02966	16.8525	1.06956	3.5764	5e-05	0.000995617	sex determination protein tasselseed-2, putative, expressed
LOC_Os01g11700	Chr1:6304801-6306608	1.69693	3.55901	1.06855	2.28688	0.00085	0.0109633	GDSL-like lipase/acylhydrolase, putative, expressed
LOC_Os08g10130	Chr8:5878082-5879812	4.52198	9.44665	1.06285	1.82945	0.0023	0.0242183	expressed protein
LOC_Os02g58500	Chr2:35770613-35772124	7.95663	16.6053	1.06141	2.23774	0.00015	0.00258435	phospholipase A2, putative, expressed
LOC_Os12g02060	Chr12:614315-615845	16.0669	33.5294	1.06134	2.54976	5e-05	0.000995617	peroxidase precursor, putative, expressed
LOC_Os08g44210	Chr8:27832990-27834136	18.7181	39.034	1.0603	2.74942	5e-05	0.000995617	dihydroneopterin aldolase, putative, expressed
LOC_Os11g07120	Chr11:3541119-3545648	5.78949	12.0688	1.05978	2.61929	5e-05	0.000995617	receptor kinase-like protein, identical, putative, expressed
LOC_Os06g35060	Chr6:20404295-20405495	6.48705	13.5219	1.05966	3.19028	5e-05	0.000995617	heavy metal-associated domain containing protein, expressed
LOC_Os04g33610	Chr4:20358376-20359628	4.16159	8.67395	1.05955	2.54928	0.0002	0.00327002	expressed protein
LOC_Os11g44380	Chr11:26831377-26832854	7.79805	16.2428	1.05861	2.90443	5e-05	0.000995617	expressed protein
LOC_Os01g71474	Chr1:41397747-41401593	3.87481	8.06371	1.05732	2.74186	0.00035	0.00527299	glycosyl hydrolases family 17, putative, expressed
LOC_Os11g42970	Chr11:25895796-25897219	2.91602	6.06553	1.05663	2.55391	0.0008	0.0104451	membrane associated DUF588 domain containing protein, putative, expressed
LOC_Os08g31250	Chr8:19325135-19326203	1.24414	2.5867	1.05596	2.25356	0.00525	0.046109	C1-like domain containing protein, expressed
LOC_Os04g54300	Chr4:32333334-32333993	15.5626	32.3393	1.05521	2.22701	0.00015	0.00258435	wound induced protein, putative, expressed
LOC_Os02g18390	Chr2:10704298-10705004	2.77154	5.75816	1.05492	2.18577	0.00125	0.0148988	expressed protein
LOC_Os04g49320	Chr4:29437896-29441912	1.62102	3.36375	1.05317	1.89095	0.0019	0.0207343	tRNA-splicing endonuclease positive effector-related, putative, expressed
LOC_Os07g34260	Chr7:20504680-20506402	3.94321	8.1786	1.05248	2.88903	5e-05	0.000995617	chalcone and stilbene synthases, putative, expressed
LOC_Os10g02270	Chr10:812984-813773	15.7315	32.6261	1.05238	2.81255	5e-05	0.000995617	expressed protein
LOC_Os04g55640	Chr4:33118285-33119704	20.4765	42.4528	1.05189	3.92367	5e-05	0.000995617	plant-specific domain TIGR01627 family protein, expressed
LOC_Os05g48670	Chr5:27892621-27895816	4.34247	9.00002	1.05141	2.14876	0.00025	0.00397638	OsFBT10 - F-box and tubby domain containing protein, expressed
LOC_Os08g34020	Chr8:21314562-21318416	1.56047	3.23168	1.05031	2.43863	0.0005	0.00708571	exostosin family domain containing protein, expressed
LOC_Os02g32980	Chr2:19597488-19598615	12.3715	25.6193	1.05021	3.38033	5e-05	0.000995617	Cupin domain containing protein, expressed
LOC_Os07g03810	Chr7:1590434-1593309	1.5775	3.26655	1.05013	2.42182	0.00015	0.00258435	lectin-like receptor kinase 7, putative, expressed
LOC_Os09g23530	Chr9:13982962-13984701	54.2394	112.085	1.04718	3.38089	5e-05	0.000995617	dehydrogenase, putative, expressed
LOC_Os03g09045	Chr3:4694813-4695943	1.76128	3.63512	1.04538	3.56897	0.00045	0.0065072	retrotransposon protein, putative, unclassified, expressed
LOC_Os11g33050	Chr11:19533662-19534782	8.95341	18.4749	1.04505	4.48945	5e-05	0.000995617	expressed protein
LOC_Os09g39620	Chr9:22736558-22741162	2.63681	5.43615	1.04379	2.22061	0.00015	0.00258435	protein kinase family protein, putative, expressed
LOC_Os02g33330	Chr2:19797787-19798718	2.46335	5.07448	1.04264	1.97314	0.004	0.0372564	expressed protein
LOC_Os09g37834	Chr9:21797657-21801244	1.58803	3.26631	1.04043	2.35267	0.00055	0.00767343	serine/threonine-protein kinase receptor precursor, putative, expressed
LOC_Os07g45570	Chr7:27197498-27201415	27.1872	55.8472	1.03856	2.87386	5e-05	0.000995617	expressed protein
LOC_Os02g39330	Chr2:23742940-23744109	20.0957	41.279	1.03852	3.26395	5e-05	0.000995617	CHIT1 - Chitinase family protein precursor, expressed
LOC_Os04g30010	Chr4:17906096-17909802	2.62634	5.39252	1.03791	2.44187	0.0002	0.00327002	OsWAK45 - OsWAK receptor-like protein kinase, expressed
LOC_Os03g25030	Chr3:14289591-14293316	12.3133	25.2819	1.03789	2.48666	5e-05	0.000995617	GDSL-like lipase/acylhydrolase, putative, expressed
LOC_Os01g40290	Chr1:22747335-22748143	3.09753	6.34988	1.03561	1.90295	0.0045	0.0407455	expressed protein
LOC_Os02g32814	Chr2:19472210-19486248	12.4117	25.4276	1.0347	2.66844	5e-05	0.000995617	heavy metal-associated domain containing protein, expressed
LOC_Os07g38370	Chr7:23058568-23059595	7.05415	14.4484	1.03437	2.22867	0.0006	0.00823838	expressed protein
LOC_Os07g39720	Chr7:23807435-23808332	5.40799	11.0754	1.03419	2.46805	0.00035	0.00527299	expressed protein
LOC_Os02g01510	Chr2:295301-299174	21.1141	43.2071	1.03306	3.56109	5e-05	0.000995617	lactate/malate dehydrogenase, putative, expressed
LOC_Os06g17070	Chr6:9892372-9895168	1.61284	3.29773	1.03187	1.7831	0.0032	0.0314054	retrotransposon protein, putative, Ty1-copia subclass, expressed
LOC_Os04g31030	Chr4:18547277-18550982	42.6892	87.2101	1.03062	2.92218	5e-05	0.000995617	nitrate-induced NOI protein, expressed
LOC_Os03g04060	Chr3:1860426-1861786	4.15834	8.49274	1.03022	2.27856	0.00045	0.0065072	CHIT16 - Chitinase family protein precursor, expressed
LOC_Os05g04640	Chr5:2179519-2184940	1.94181	3.96304	1.0292	2.62647	0.00045	0.0065072	WRKY5, expressed
LOC_Os09g19800	Chr9:11853027-11857937	29.8787	60.956	1.02865	2.99432	5e-05	0.000995617	aminopeptidase, putative, expressed
LOC_Os02g56460	Chr2:34564274-34566122	0.964719	1.96753	1.02821	1.63861	0.0055	0.0477313	dehydrogenase, putative, expressed
LOC_Os09g29690	Chr9:18058252-18059176	8.11252	16.5439	1.02808	2.04352	0.00185	0.0203213	beta-expansin precursor, putative, expressed
LOC_Os05g50770	Chr5:29119643-29121884	0.64384	1.31211	1.02712	2.10668	0.00505	0.0447726	C4-dicarboxylate transporter/malic acid transport protein, expressed
LOC_Os10g31710	Chr10:16621127-16621703	18.0831	36.8164	1.02571	1.97138	0.0009	0.0114754	glycine-rich cell wall structural protein 2 precursor, putative, expressed
LOC_Os12g25200	Chr12:14487395-14491027	3.51974	7.1574	1.02397	3.01398	5e-05	0.000995617	chloride transporter, chloride channel family, putative, expressed
LOC_Os05g33440	Chr5:19649707-19651104	1.19797	2.43281	1.02203	1.95296	0.002	0.0216139	mTERF domain containing protein, expressed
LOC_Os09g23560	Chr9:14001191-14003182	34.1912	69.4253	1.02184	3.03365	5e-05	0.000995617	dehydrogenase, putative, expressed
LOC_Os03g07870	Chr3:3999087-4000032	20.3899	41.3469	1.01992	3.29036	5e-05	0.000995617	expressed protein
LOC_Os05g25350	Chr5:14716605-14721711	8.66625	17.5695	1.0196	2.7476	5e-05	0.000995617	TKL_IRAK_CrRLK1L-1.12 - The CrRLK1L-1 subfamily has homology to the CrRLK1L homolog, expressed
LOC_Os02g05470	Chr2:2638416-2642111	0.653638	1.32312	1.01738	1.86039	0.00325	0.0318027	CCT motif family protein, expressed
LOC_Os09g04310	Chr9:2293403-2294675	21.0025	42.4942	1.0167	3.08679	5e-05	0.000995617	expressed protein
LOC_Os09g26610	Chr9:16143734-16144535	2.88976	5.84524	1.01631	1.91426	0.0043	0.0394383	OsSAUR38 - Auxin-responsive SAUR gene family member, expressed
LOC_Os12g36880	Chr12:22599951-22601258	283.981	573.284	1.01346	2.02193	0.00095	0.0119823	pathogenesis-related Bet v I family protein, putative, expressed
LOC_Os01g11520	Chr1:6199157-6200399	6.76282	13.6424	1.0124	2.69454	5e-05	0.000995617	RING-H2 finger protein, putative, expressed
LOC_Os07g26110	Chr7:14988562-14990862	90.9066	183.297	1.01173	3.21353	5e-05	0.000995617	membrane associated DUF588 domain containing protein, putative, expressed
LOC_Os04g03796	Chr4:1702002-1710519	29.792	60.0446	1.01111	2.17638	0.00015	0.00258435	OsSub37 - Putative Subtilisin homologue, expressed
LOC_Os12g02080	Chr12:623548-626113	11.1651	22.496	1.01067	2.871	5e-05	0.000995617	peroxidase precursor, putative, expressed
LOC_Os09g28750	Chr9:17471020-17472213	7.08112	14.2612	1.01005	3.05763	5e-05	0.000995617	gibberellin receptor GID1L2, putative, expressed
LOC_Os09g27070	Chr9:16470981-16474586	4.26832	8.5949	1.00981	1.87343	0.0012	0.0144575	E2F-related protein, putative, expressed
LOC_Os03g03034	Chr3:1235372-1245060	37.4177	75.3215	1.00934	2.85831	5e-05	0.000995617	flavonol synthase/flavanone 3-hydroxylase, putative, expressed
LOC_Os03g01900	Chr3:559226-559947	22.7383	45.711	1.00742	3.11947	5e-05	0.000995617	40S ribosomal protein S17, putative, expressed
LOC_Os08g09900	Chr8:5713944-5719160	6.17	12.4012	1.00714	2.6137	5e-05	0.000995617	WRKY118, expressed
LOC_Os03g10050	Chr3:5063812-5065197	6.26261	12.5853	1.0069	2.84092	0.00015	0.00258435	serine acetyltransferase protein, putative, expressed
LOC_Os07g29330	Chr7:17198414-17209485	1.84508	3.70207	1.00465	1.74243	0.0058	0.0495084	serine/threonine-protein kinase CTR1, putative, expressed
LOC_Os10g21930	Chr10:11300729-11303664	8.69091	17.4371	1.00458	2.46068	0.0001	0.00183939	OsFBK21 - F-box domain and kelch repeat containing protein, expressed
LOC_Os07g41400	Chr7:24805553-24806013	19.1758	38.4675	1.00435	2.16984	5e-05	0.000995617	EGG APPARATUS-1, putative, expressed
LOC_Os02g21460	Chr2:12731578-12735314	46.3003	92.8437	1.00378	3.24715	5e-05	0.000995617	uncharacterized protein yqjG, putative, expressed
LOC_Os08g07890	Chr8:4440180-4448191	4.01549	8.04647	1.00278	2.52607	5e-05	0.000995617	NB-ARC domain containing protein, expressed
LOC_Os02g14160	Chr2:7751283-7753744	13.5103	27.0656	1.0024	2.91285	5e-05	0.000995617	peroxidase precursor, putative, expressed
LOC_Os08g20200	Chr8:12115582-12121357	19.8823	9.92148	-1.00286	-2.70552	5e-05	0.000995617	male sterility protein, putative, expressed
LOC_Os03g47610	Chr3:26952047-26959200	2.83302	1.41313	-1.00344	-1.69325	0.0032	0.0314054	thiamine biosynthesis protein thiC, putative, expressed
LOC_Os05g46040	Chr5:26705163-26707820	26.282	13.0892	-1.00569	-2.49636	0.0001	0.00183939	protein phosphatase 2C, putative, expressed
LOC_Os11g32650	Chr11:19277556-19281016	6.02625	2.99975	-1.00642	-2.26191	0.0003	0.00465766	chalcone synthase, putative, expressed
LOC_Os12g38440	Chr12:23596108-23600231	21.1228	10.4936	-1.00929	-2.41323	5e-05	0.000995617	XH domain containing protein, expressed
LOC_Os08g34984	Chr8:22034103-22035394	4.86844	2.41495	-1.01146	-2.06757	0.0045	0.0407455	DUF581 domain containing protein, expressed
LOC_Os05g33400	Chr5:19631961-19633443	20.005	9.90534	-1.01408	-3.49425	5e-05	0.000995617	basic 7S globulin precursor, putative, expressed
LOC_Os03g12390	Chr3:6544946-6546478	10.23	5.06274	-1.01482	-3.07362	5e-05	0.000995617	STE_MEK_ste7_MAP2K.6 - STE kinases include homologs to sterile 7, sterile 11 and sterile 20 from yeast, expressed
LOC_Os12g11660	Chr12:6324993-6325718	12.1365	6.004	-1.01535	-1.82315	0.0032	0.0314054	RALFL45 - Rapid ALkalinization Factor RALF family protein precursor, expressed
LOC_Os02g08270	Chr2:4390132-4393564	13.1467	6.49207	-1.01795	-2.53158	0.00015	0.00258435	class I glutamine amidotransferase, putative, expressed
LOC_Os03g09880	Chr3:4913121-4914145	14.8261	7.315	-1.01921	-2.87493	0.0002	0.00327002	AIR12, putative, expressed
LOC_Os04g43390	Chr4:25658226-25666730	15.8929	7.83746	-1.01992	-2.51724	5e-05	0.000995617	Os4bglu16 - monolignol beta-glucoside homologue, expressed
LOC_Os03g10320	Chr3:5261709-5263669	7.70744	3.79252	-1.0231	-2.70565	0.00075	0.00990838	expressed protein
LOC_Os01g68269	Chr1:39670738-39672248	78.6016	38.6062	-1.02573	-3.02601	5e-05	0.000995617	expressed protein
LOC_Os09g31120	Chr9:18707882-18710315	38.1214	18.722	-1.02586	-3.18992	5e-05	0.000995617	pirin, putative, expressed
LOC_Os03g58170	Chr3:33110647-33118318	14.4479	7.0956	-1.02587	-2.16528	0.001	0.0124917	stem-specific protein TSJT1, putative, expressed
LOC_Os04g58200	Chr4:34663054-34664723	4.39922	2.15641	-1.02861	-1.96998	0.00085	0.0109633	protochlorophyllide reductase A, chloroplast precursor, putative, expressed
LOC_Os11g20384	Chr11:11786135-11801782	2.57961	1.26407	-1.02908	-1.69262	0.0051	0.0450622	SacI homology domain containing protein, expressed
LOC_Os06g33080	Chr6:19258145-19259376	7.5562	3.70163	-1.0295	-2.40695	0.00025	0.00397638	peroxidase precursor, putative, expressed
LOC_Os01g47350	Chr1:27050848-27054604	3.75623	1.83855	-1.03072	-1.86396	0.00255	0.0262137	enoyl-CoA hydratase/isomerase family protein, putative, expressed
LOC_Os10g37760	Chr10:20207339-20209572	29.315	14.3306	-1.03254	-3.08049	5e-05	0.000995617	OsRhmbd17 - Putative Rhomboid homologue, expressed
LOC_Os09g37180	Chr9:21450579-21452648	16.8133	8.21233	-1.03374	-3.55261	5e-05	0.000995617	transferase family protein, putative, expressed
LOC_Os02g37610	Chr2:22696541-22697794	26.4048	12.8886	-1.0347	-3.0375	5e-05	0.000995617	expressed protein
LOC_Os05g34010	Chr5:20085066-20091534	6.87012	3.35069	-1.03587	-2.89735	5e-05	0.000995617	peptide transporter PTR2, putative, expressed
LOC_Os10g39890	Chr10:21338217-21339608	29.094	14.1831	-1.03655	-2.51451	5e-05	0.000995617	POEI31 - Pollen Ole e I allergen and extensin family protein precursor, putative, expressed
LOC_Os01g43270	Chr1:24712169-24713612	2.72258	1.32677	-1.03706	-2.20654	0.00325	0.0318027	hydroquinone glucosyltransferase, putative, expressed
LOC_Os05g31620	Chr5:18406479-18407458	7.45417	3.62905	-1.03846	-2.90628	0.00065	0.00879078	OsCML15 - Calmodulin-related calcium sensor protein, expressed
LOC_Os02g33000	Chr2:19619242-19628774	9.84755	4.79321	-1.03877	-2.01736	0.0051	0.0450622	glycosyl hydrolases family 17, putative, expressed
LOC_Os02g53410	Chr2:32686076-32686828	55.348	26.9065	-1.04057	-3.11449	5e-05	0.000995617	expressed protein
LOC_Os08g39730	Chr8:25155157-25156888	16.8717	8.20069	-1.04079	-2.91848	0.00025	0.00397638	cytochrome P450, putative, expressed
LOC_Os03g55290	Chr3:31464839-31465625	19.3479	9.39193	-1.04268	-2.05835	0.001	0.0124917	GASR3 - Gibberellin-regulated GASA/GAST/Snakin family protein precursor, expressed
LOC_Os01g68050	Chr1:39562494-39565691	3.10996	1.50341	-1.04866	-2.14488	0.0013	0.0153384	transmembrane amino acid transporter protein, putative, expressed
LOC_Os08g40720	Chr8:25769806-25771549	69.8321	33.7092	-1.05075	-3.68069	5e-05	0.000995617	FAD-binding and arabino-lactone oxidase domains containing protein, putative, expressed
LOC_Os03g47190	Chr3:26706238-26708042	2.33855	1.12686	-1.05331	-1.82069	0.0037	0.0350056	expressed protein
LOC_Os04g53950	Chr4:32145678-32147540	10.4437	5.02369	-1.05581	-2.57181	0.0001	0.00183939	glycosyl hydrolases family 16 protein, protein, expressed
LOC_Os03g41510	Chr3:23086226-23090306	2.94765	1.4128	-1.06101	-1.70747	0.00345	0.0332865	oxidoreductase, aldo/keto reductase family protein, putative, expressed
LOC_Os05g41460	Chr5:24275817-24281856	93.9171	45.0033	-1.06136	-2.87109	5e-05	0.000995617	cysteine proteinase inhibitor precursor protein, putative, expressed
LOC_Os08g24930	Chr8:15105054-15109398	5.4672	2.61941	-1.06156	-2.08733	0.00035	0.00527299	expressed protein
LOC_Os03g64170	Chr3:36256014-36259499	2.23335	1.06804	-1.06424	-1.75705	0.0058	0.0495084	GDSL-like lipase/acylhydrolase, putative, expressed
LOC_Os03g15530	Chr3:8530909-8533071	14.0165	6.69965	-1.06496	-3.62304	5e-05	0.000995617	expressed protein
LOC_Os03g22120	Chr3:12674461-12680657	59.591	28.4597	-1.06617	-2.05615	0.0014	0.0162883	sucrose synthase, putative, expressed
LOC_Os02g19820	Chr2:11592219-11596451	100.179	47.7707	-1.06838	-3.40163	5e-05	0.000995617	nodulin MtN3 family protein, putative, expressed
LOC_Os01g58970	Chr1:34089460-34091401	14.1086	6.7157	-1.07097	-2.4978	5e-05	0.000995617	cytochrome P450, putative, expressed
LOC_Os04g43290	Chr4:25608129-25611089	24.7389	11.7617	-1.07269	-2.86504	5e-05	0.000995617	ARPC2B, putative, expressed
LOC_Os06g33320	Chr6:19401015-19406760	3.90062	1.8532	-1.07368	-2.11358	0.00035	0.00527299	extra-large G-protein-related, putative, expressed
LOC_Os12g29520	Chr12:17571536-17577896	17.5359	8.31797	-1.07601	-2.92344	5e-05	0.000995617	auxin response factor, putative, expressed
LOC_Os01g71270	Chr1:41242466-41243837	2.83712	1.34431	-1.07756	-1.65732	0.00425	0.0390563	eukaryotic peptide chain release factor subunit 1-1, putative, expressed
LOC_Os08g25734	Chr8:15666200-15672594	26.0553	12.2987	-1.08306	-2.66748	5e-05	0.000995617	glucose-1-phosphate adenylyltransferase large subunit, chloroplast precursor, putative, expressed
LOC_Os04g20330	Chr4:11375313-11377317	1.39673	0.659133	-1.08341	-1.97496	0.0036	0.0343092	UDP-glucoronosyl/UDP-glucosyl transferase, putative, expressed
LOC_Os10g11310	Chr10:6272648-6276722	7.58289	3.57825	-1.08349	-2.67136	5e-05	0.000995617	expressed protein
LOC_Os04g53830	Chr4:32078550-32081906	2.55173	1.2013	-1.08688	-1.77826	0.00315	0.0310973	3-beta hydroxysteroid dehydrogenase/isomerase family protein, putative, expressed
LOC_Os08g37040	Chr8:23411544-23412899	5.78725	2.71975	-1.0894	-2.45073	0.00035	0.00527299	gibberellin receptor GID1L2, putative, expressed
LOC_Os01g16152	Chr1:9117900-9121417	34.142	16.0313	-1.09066	-2.60809	5e-05	0.000995617	peroxiredoxin, putative, expressed
LOC_Os03g45370	Chr3:25613824-25616214	11.0347	5.17984	-1.09106	-4.22454	5e-05	0.000995617	sodium/calcium exchanger protein, putative, expressed
LOC_Os03g50780	Chr3:28988379-28991862	2.01076	0.941971	-1.09399	-2.14081	0.0017	0.0189675	PHD-finger domain containing protein, putative, expressed
LOC_Os01g72140	Chr1:41844008-41845691	300.595	140.753	-1.09466	-2.47927	5e-05	0.000995617	glutathione S-transferase, putative, expressed
LOC_Os09g37080	Chr9:21385904-21387165	9.40487	4.40265	-1.09504	-3.23587	5e-05	0.000995617	expressed protein
LOC_Os03g21590	Chr3:12327634-12330577	11.1223	5.2032	-1.09598	-2.29863	0.0005	0.00708571	expressed protein
LOC_Os12g16080	Chr12:9171683-9182918	2.56012	1.19663	-1.09723	-2.26783	0.00055	0.00767343	expressed protein
LOC_Os10g02814	Chr10:1126727-1131485	2.09879	0.979585	-1.09932	-1.63548	0.00485	0.0434107	G-protein alpha subunit, putative, expressed
LOC_Os12g44100	Chr12:27346121-27350696	6.29055	2.93495	-1.09985	-3.33467	5e-05	0.000995617	peptide transporter PTR2, putative, expressed
LOC_Os02g02830	Chr2:1078474-1079652	17.0208	7.93751	-1.10054	-2.30481	5e-05	0.000995617	ubiquitin-conjugating enzyme, putative, expressed
LOC_Os12g09190	Chr12:4796479-4800065	0.97217	0.452483	-1.10334	-1.87151	0.0032	0.0314054	expressed protein
LOC_Os11g13670	Chr11:7493920-7495461	3.98321	1.85068	-1.10588	-3.40559	0.00025	0.00397638	gibberellin receptor GID1L2, putative, expressed
LOC_Os01g08780	Chr1:4402619-4407292	9.66956	4.49066	-1.10652	-3.59996	5e-05	0.000995617	endonuclease/exonuclease/phosphatase family domain containing protein, expressed
LOC_Os01g49720	Chr1:28568720-28569792	49.5687	22.965	-1.10999	-3.01205	5e-05	0.000995617	glutathione S-transferase, putative, expressed
LOC_Os02g43300	Chr2:26099234-26103142	3.73515	1.73	-1.11039	-2.5794	0.00015	0.00258435	expressed protein
LOC_Os04g34460	Chr4:20873335-20876370	2.51065	1.16269	-1.11059	-1.92739	0.0022	0.0233334	PAP fibrillin family domain containing protein, expressed
LOC_Os11g05380	Chr11:2390445-2392366	4.02424	1.86342	-1.11077	-3.07112	0.00015	0.00258435	cytochrome P450, putative, expressed
LOC_Os01g61010	Chr1:35302491-35305739	3.24934	1.50395	-1.11139	-2.50599	0.00015	0.00258435	nodulin, putative, expressed
LOC_Os01g65670	Chr1:38133430-38137770	14.397	6.65151	-1.11401	-3.22046	5e-05	0.000995617	amino acid transporter, putative, expressed
LOC_Os10g02100	Chr10:689289-695799	5.21267	2.40773	-1.11435	-2.563	0.00015	0.00258435	peptide transporter PTR2, putative, expressed
LOC_Os09g38510	Chr9:22156925-22159600	11.7348	5.4198	-1.11449	-3.20344	0.0002	0.00327002	purine permease, putative, expressed
LOC_Os02g12040	Chr2:6254345-6256373	1.5017	0.693297	-1.11505	-1.64602	0.00555	0.0479695	receptor-like protein kinase precursor, putative, expressed
LOC_Os01g32330	Chr1:17740973-17742308	108.972	50.3007	-1.11531	-3.13839	5e-05	0.000995617	heavy metal-associated domain containing protein, expressed
LOC_Os03g11910	Chr3:6243989-6247317	7.22364	3.3278	-1.11816	-2.33859	0.00015	0.00258435	DnaK family protein, putative, expressed
LOC_Os01g07130	Chr1:3356382-3361204	15.8765	7.3017	-1.12059	-1.83452	0.0027	0.0274303	expressed protein
LOC_Os11g47390	Chr11:28508443-28511163	2.49507	1.14689	-1.12135	-2.28496	0.00045	0.0065072	laccase precursor protein, putative, expressed
LOC_Os09g34150	Chr9:20156392-20162008	9.05754	4.15741	-1.12344	-2.87739	5e-05	0.000995617	NBS-LRR disease resistance protein, putative, expressed
LOC_Os04g41280	Chr4:24497615-24505401	1.85965	0.848781	-1.13156	-2.46998	0.0014	0.0162883	ankyrin repeat domain containing protein, expressed
LOC_Os11g09830	Chr11:5258103-5259504	8.91807	4.06921	-1.13198	-2.22128	0.0002	0.00327002	expressed protein
LOC_Os08g41780	Chr8:26379417-26384641	15.2483	6.95452	-1.13263	-3.12136	5e-05	0.000995617	triacylglycerol lipase precursor, putative, expressed
LOC_Os02g45690	Chr2:27798047-27805631	7.05408	3.21672	-1.13287	-2.16815	0.0003	0.00465766	uncharacterized mscS family protein, putative, expressed
LOC_Os04g56390	Chr4:33623127-33623931	27.3873	12.4877	-1.133	-2.35308	5e-05	0.000995617	expressed protein
LOC_Os07g22770	Chr7:12846932-12848586	2.13622	0.973435	-1.1339	-1.93083	0.00245	0.0254315	AP2 domain containing protein, expressed
LOC_Os09g29710	Chr9:18067433-18068462	15.0529	6.85215	-1.13542	-2.13546	0.00065	0.00879078	beta-expansin precursor, putative, expressed
LOC_Os03g08530	Chr3:4384010-4389386	3.05967	1.38796	-1.14041	-1.9304	0.0013	0.0153384	aminotransferase, classes I and II, domain containing protein, expressed
LOC_Os09g26940	Chr9:16361322-16363289	5.73161	2.5963	-1.14248	-2.85597	5e-05	0.000995617	cytochrome P450, putative, expressed
LOC_Os09g31514	Chr9:19020419-19024392	4.78042	2.16305	-1.14407	-1.86586	0.003	0.0298812	dihydroflavonol-4-reductase, putative, expressed
LOC_Os02g44870	Chr2:27165433-27166898	155.478	70.3379	-1.14434	-3.25216	5e-05	0.000995617	dehydrin, putative, expressed
LOC_Os02g02730	Chr2:1029924-1034242	4.738	2.14292	-1.1447	-3.64565	5e-05	0.000995617	expressed protein
LOC_Os03g25360	Chr3:14494877-14496363	5.79804	2.6153	-1.14859	-3.31592	0.0004	0.00587495	peroxidase precursor, putative, expressed
LOC_Os06g44450	Chr6:26843086-26844776	11.8622	5.34039	-1.15135	-4.13962	5e-05	0.000995617	CCT/B-box zinc finger protein, putative, expressed
LOC_Os02g44230	Chr2:26767602-26771633	21.7557	9.79212	-1.1517	-2.87202	5e-05	0.000995617	CPuORF22 - conserved peptide uORF-containing transcript, expressed
LOC_Os12g44110	Chr12:27359423-27361454	6.10048	2.74527	-1.15198	-3.92482	5e-05	0.000995617	ligA, putative, expressed
LOC_Os03g05440	Chr3:2685556-2688291	1.85012	0.831005	-1.15469	-2.27934	0.00265	0.0270515	DUF677 domain containing protein, putative, expressed
LOC_Os07g31650	Chr7:18800967-18806189	2.6155	1.17275	-1.15719	-2.49811	0.00045	0.0065072	expressed protein
LOC_Os03g17790	Chr3:9899757-9900400	115.97	51.9957	-1.15729	-2.83076	5e-05	0.000995617	OsRCI2-5 - Putative low temperature and salt responsive protein, expressed
LOC_Os11g32750	Chr11:19352838-19358116	11.9617	5.35813	-1.15862	-2.18194	0.00025	0.00397638	hydrolase, NUDIX family, domain containing protein, expressed
LOC_Os01g18080	Chr1:10133856-10135806	51.9423	23.2451	-1.15998	-3.55264	5e-05	0.000995617	retrotransposon protein, putative, unclassified, expressed
LOC_Os04g45730	Chr4:27058375-27060119	13.7094	6.13247	-1.16062	-3.41827	5e-05	0.000995617	protein kinase domain containing protein, expressed
LOC_Os09g25090	Chr9:15009089-15010837	21.5459	9.63401	-1.16121	-3.99026	5e-05	0.000995617	CAMK_KIN1/SNF1/Nim1_like.34 - CAMK includes calcium/calmodulin depedent protein kinases, expressed
LOC_Os01g64360	Chr1:37358203-37359596	10.6428	4.75823	-1.16138	-2.76121	5e-05	0.000995617	MYB family transcription factor, putative, expressed
LOC_Os03g07980	Chr3:4079336-4080084	5.29651	2.36798	-1.16138	-1.7601	0.00345	0.0332865	expressed protein
LOC_Os12g29220	Chr12:17302072-17305326	67.0829	29.957	-1.16305	-3.76926	5e-05	0.000995617	nodulin MtN3 family protein, putative, expressed
LOC_Os01g63200	Chr1:36634330-36636980	4.27942	1.91077	-1.16326	-2.61754	5e-05	0.000995617	laccase precursor protein, putative, expressed
LOC_Os11g03500	Chr11:1348037-1352397	4.70533	2.09866	-1.16483	-2.08421	0.0013	0.0153384	MATE efflux family protein, putative, expressed
LOC_Os01g12680	Chr1:6987900-6994006	1.86501	0.831247	-1.16583	-2.48618	0.0005	0.00708571	C4-dicarboxylate transporter/malic acid transport protein, expressed
LOC_Os06g05160	Chr6:2292594-2298805	14.2056	6.3169	-1.16917	-3.55765	5e-05	0.000995617	sulfate transporter, putative, expressed
LOC_Os06g16370	Chr6:9336358-9338643	2.23987	0.994874	-1.17083	-2.0015	0.0019	0.0207343	CCT/B-box zinc finger protein, putative, expressed
LOC_Os11g39540	Chr11:23553559-23558464	7.35416	3.26635	-1.17088	-1.64613	0.00555	0.0479695	14-3-3 protein, putative, expressed
LOC_Os11g24120	Chr11:13707267-13710004	2.53148	1.12378	-1.17162	-2.16434	0.0008	0.0104451	expressed protein
LOC_Os02g43640	Chr2:26335477-26337575	9.27872	4.11854	-1.17179	-1.95243	0.00035	0.00527299	retrotransposon protein, putative, unclassified, expressed
LOC_Os10g40640	Chr10:21798919-21804353	28.9659	12.8538	-1.17217	-2.75254	5e-05	0.000995617	glycosyl transferase 8 domain containing protein, putative, expressed
LOC_Os05g44190	Chr5:25677593-25682600	0.948832	0.420706	-1.17334	-1.77235	0.00315	0.0310973	expressed protein
LOC_Os03g31134	Chr3:17727097-17734851	26.8829	11.9032	-1.17533	-3.12789	5e-05	0.000995617	retrotransposon protein, putative, Ty1-copia subclass, expressed
LOC_Os07g02460	Chr7:848965-849761	9.39536	4.16007	-1.17534	-3.10996	0.00065	0.00879078	expressed protein
LOC_Os09g37120	Chr9:21409270-21410497	3.6258	1.60356	-1.17702	-3.14489	0.00075	0.00990838	pyridoxal-dependent decarboxylase protein, putative, expressed
LOC_Os12g02300	Chr12:727799-728701	23.6729	10.4557	-1.17895	-2.69652	5e-05	0.000995617	LTPL26 - Protease inhibitor/seed storage/LTP family protein precursor, expressed
LOC_Os08g28670	Chr8:17510083-17511691	68.984	30.4364	-1.18046	-3.2758	5e-05	0.000995617	pathogenesis-related Bet v I family protein, putative, expressed
LOC_Os03g32220	Chr3:18430110-18431229	10.8877	4.80284	-1.18075	-2.83381	0.00015	0.00258435	ZOS3-11 - C2H2 zinc finger protein, expressed
LOC_Os06g19010	Chr6:10813015-10816111	1.1715	0.512566	-1.19255	-1.74324	0.00195	0.021191	cadmium tolerance factor, putative, expressed
LOC_Os09g31230	Chr9:18782719-18788014	4.01872	1.75739	-1.1933	-2.42776	0.00015	0.00258435	expressed protein
LOC_Os02g13060	Chr2:6915412-6916666	16.5912	7.25474	-1.19342	-3.5136	5e-05	0.000995617	expressed protein
LOC_Os03g22790	Chr3:13161912-13164014	7.94763	3.47442	-1.19375	-3.86829	5e-05	0.000995617	beta-amylase, putative, expressed
LOC_Os10g31540	Chr10:16518759-16519658	129.404	56.5303	-1.19478	-2.9072	5e-05	0.000995617	glycine-rich cell wall structural protein 2 precursor, putative, expressed
LOC_Os04g51610	Chr4:30572094-30584308	31.8258	13.9005	-1.19506	-3.17552	5e-05	0.000995617	calcium-transporting ATPase, plasma membrane-type, putative, expressed
LOC_Os03g27980	Chr3:16071004-16072780	1.69078	0.738462	-1.19509	-2.84247	0.0016	0.0180846	glucan endo-1,3-beta-glucosidase precursor, putative, expressed
LOC_Os02g56120	Chr2:34348581-34349856	9.97991	4.35772	-1.19546	-2.34107	0.0003	0.00465766	OsIAA9 - Auxin-responsive Aux/IAA gene family member, expressed
LOC_Os05g16420	Chr5:9318021-9318630	32.628	14.2406	-1.1961	-2.20825	0.00055	0.00767343	SHR5-receptor-like kinase, putative, expressed
LOC_Os08g04370	Chr8:2140307-2141141	7.72477	3.3709	-1.19636	-3.01868	5e-05	0.000995617	plastocyanin-like domain containing protein, putative, expressed
LOC_Os10g33900	Chr10:18000852-18005796	9.02389	3.93678	-1.19673	-2.39861	0.00015	0.00258435	possible lysine decarboxylase domain containing protein, expressed
LOC_Os01g50410	Chr1:28938970-28940927	14.1933	6.19135	-1.19689	-3.35371	5e-05	0.000995617	STE_MEKK_ste11_MAP3K.6 - STE kinases include homologs to sterile 7, sterile 11 and sterile 20 from yeast, expressed
LOC_Os04g40070	Chr4:23859219-23863737	1.51737	0.659214	-1.20276	-1.83579	0.00415	0.0383179	GRAM and C2 domains containing protein, putative, expressed
LOC_Os07g06850	Chr7:3344779-3346557	4.41256	1.91613	-1.20342	-3.23422	0.00055	0.00767343	gibberellin receptor GID1L2, putative, expressed
LOC_Os08g43430	Chr8:27473381-27475042	5.21785	2.26208	-1.20581	-3.32571	0.0003	0.00465766	CXE carboxylesterase, putative, expressed
LOC_Os07g32020	Chr7:19045830-19048232	4.02092	1.73915	-1.20914	-2.96217	0.0003	0.00465766	UDP-glucoronosyl and UDP-glucosyl transferase domain containing protein, expressed
LOC_Os05g25480	Chr5:14816262-14818668	2.04571	0.883836	-1.21075	-2.33688	0.00115	0.0139557	OsMan06 - Endo-Beta-Mannanase, expressed
LOC_Os10g40950	Chr10:21994144-21995166	2.66296	1.14933	-1.21223	-2.30841	0.00405	0.0376023	polyol transporter 5, putative, expressed
LOC_Os02g52590	Chr2:32177116-32179124	6.05096	2.61008	-1.21307	-3.01028	5e-05	0.000995617	xyloglucan fucosyltransferase, putative, expressed
LOC_Os03g22200	Chr3:12729247-12731470	15.4783	6.67014	-1.21446	-3.00884	5e-05	0.000995617	nodulin MtN3 family protein, putative, expressed
LOC_Os05g02240	Chr5:711548-715994	2.92079	1.25769	-1.21559	-3.71127	5e-05	0.000995617	ATCHX20, putative, expressed
LOC_Os01g71310	Chr1:41300202-41303044	5.66161	2.43471	-1.21747	-2.81321	5e-05	0.000995617	cytokinin dehydrogenase precursor, putative, expressed
LOC_Os01g43590	Chr1:24967397-24969047	2.3282	1.00047	-1.21854	-2.33548	0.00155	0.0176474	HSF-type DNA-binding domain containing protein, expressed
LOC_Os03g06520	Chr3:3271149-3276910	42.447	18.2161	-1.22044	-4.15015	5e-05	0.000995617	sulfate transporter, putative, expressed
LOC_Os07g44480	Chr7:26561531-26563360	4.49724	1.92784	-1.22206	-2.75797	0.0001	0.00183939	peroxidase, putative, expressed
LOC_Os05g35410	Chr5:21039410-21043354	3.16994	1.35698	-1.22406	-2.77971	0.0001	0.00183939	potassium channel AKT2/3, putative, expressed
LOC_Os01g41890	Chr1:23746839-23751713	1.40638	0.601985	-1.22419	-2.08316	0.00135	0.0158246	MLA1, putative, expressed
LOC_Os08g43390	Chr8:27420500-27422836	1.54725	0.66221	-1.22434	-2.2107	0.00125	0.0148988	cytochrome P450, putative, expressed
LOC_Os01g43844	Chr1:25114080-25118368	50.3788	21.5309	-1.22641	-3.75688	5e-05	0.000995617	cytochrome P450 72A1, putative, expressed
LOC_Os02g15930	Chr2:9021453-9023139	2.43819	1.04052	-1.22851	-1.62025	0.0045	0.0407455	expressed protein
LOC_Os12g43720	Chr12:27154448-27160461	4.38926	1.87061	-1.23047	-2.50653	5e-05	0.000995617	early-responsive to dehydration protein-related, putative, expressed
LOC_Os11g31700	Chr11:18552507-18556300	2.34378	0.998039	-1.23167	-1.70646	0.0055	0.0477313	expressed protein
LOC_Os06g01960	Chr6:533473-535604	3.5737	1.51639	-1.23678	-1.98383	0.00175	0.0194512	retrotransposon protein, putative, unclassified, expressed
LOC_Os05g07680	Chr5:4129179-4134223	5.023	2.12306	-1.2424	-2.37817	5e-05	0.000995617	KIP1, putative, expressed
LOC_Os03g43510	Chr3:24271403-24277905	4.80227	2.02773	-1.24385	-3.03063	5e-05	0.000995617	expressed protein
LOC_Os05g44900	Chr5:26094626-26095922	17.4846	7.37794	-1.24479	-3.19889	5e-05	0.000995617	expressed protein
LOC_Os06g49970	Chr6:30262777-30266915	2.7774	1.17156	-1.24531	-2.45608	0.0003	0.00465766	alpha-amylase precursor, putative, expressed
LOC_Os07g47960	Chr7:28649694-28651636	10.8838	4.59038	-1.24549	-2.43639	0.0001	0.00183939	basic helix-loop-helix domain containing protein, expressed
LOC_Os03g14590	Chr3:7914496-7918255	24.9269	10.4997	-1.24736	-3.19917	5e-05	0.000995617	calcium-binding EF hand family protein, putative, expressed
LOC_Os08g10310	Chr8:6015744-6023280	8.32156	3.50473	-1.24755	-2.71153	5e-05	0.000995617	SHR5-receptor-like kinase, putative, expressed
LOC_Os05g40010	Chr5:23508003-23509669	21.5786	9.08585	-1.24791	-3.37911	5e-05	0.000995617	LTPL17 - Protease inhibitor/seed storage/LTP family protein precursor, expressed
LOC_Os03g19380	Chr3:10910539-10911544	7.70463	3.24353	-1.24816	-2.11699	0.0003	0.00465766	calvin cycle protein CP12, putative, expressed
LOC_Os11g37560	Chr11:22175491-22178883	2.87109	1.20632	-1.25099	-2.70871	0.00025	0.00397638	expressed protein
LOC_Os11g04020	Chr11:1618493-1623978	27.3529	11.4632	-1.25469	-2.90513	5e-05	0.000995617	major facilitator superfamily antiporter, putative, expressed
LOC_Os04g09540	Chr4:5121026-5124372	2.18321	0.914135	-1.25597	-1.68626	0.0052	0.0457385	acyl-protein thioesterase, putative, expressed
LOC_Os06g11030	Chr6:5778760-5779333	11.0977	4.6424	-1.25733	-2.29268	0.0007	0.00935346	EF hand family protein, putative, expressed
LOC_Os10g31040	Chr10:16225410-16238853	8.36849	3.4987	-1.25815	-3.93857	5e-05	0.000995617	Citrate transporter protein, putative, expressed
LOC_Os08g38910	Chr8:24592944-24597553	38.1477	15.9455	-1.25844	-3.70859	5e-05	0.000995617	caffeoyl-CoA O-methyltransferase, putative, expressed
LOC_Os04g17100	Chr4:9367934-9369158	374.56	156.562	-1.25847	-3.4756	5e-05	0.000995617	heavy metal-associated domain containing protein, expressed
LOC_Os03g24610	Chr3:14015260-14018643	1.39223	0.581751	-1.25893	-2.56392	0.0019	0.0207343	endonuclease/exonuclease/phosphatase family domain containing protein, expressed
LOC_Os02g32860	Chr2:19509811-19514935	3.46147	1.43789	-1.26744	-2.21131	0.0001	0.00183939	poly synthetase 3, putative, expressed
LOC_Os03g06250	Chr3:3131875-3133202	2.29152	0.95075	-1.26917	-2.04579	0.00455	0.0411028	retrotransposon protein, putative, unclassified, expressed
LOC_Os10g30560	Chr10:15893748-15902927	15.4269	6.40056	-1.26918	-4.83313	5e-05	0.000995617	UDP-glucoronosyl and UDP-glucosyl transferase domain containing protein, expressed
LOC_Os06g44010	Chr6:26509918-26511699	17.0828	7.0858	-1.26954	-4.2769	5e-05	0.000995617	WRKY28, expressed
LOC_Os05g50570	Chr5:28995972-28997546	2.37567	0.984872	-1.27033	-2.96315	0.00125	0.0148988	OsSCP29 - Putative Serine Carboxypeptidase homologue, expressed
LOC_Os10g30410	Chr10:15806653-15811018	1.08362	0.448235	-1.27353	-2.15675	0.0033	0.032104	cytochrome P450 71D7, putative, expressed
LOC_Os02g41770	Chr2:25109673-25113176	6.61054	2.72829	-1.27677	-1.94751	0.00185	0.0203213	uncharacterized protein PA4923, putative, expressed
LOC_Os05g51220	Chr5:29379778-29381499	0.685841	0.282667	-1.27877	-1.9864	0.00545	0.0474381	aspartic proteinase, putative, expressed
LOC_Os04g38790	Chr4:23059404-23060944	2.52656	1.03854	-1.28263	-1.97255	0.00285	0.0287668	expressed protein
LOC_Os08g36320	Chr8:22878667-22882948	88.5636	36.3399	-1.28516	-3.26786	5e-05	0.000995617	decarboxylase, putative, expressed
LOC_Os03g50490	Chr3:28822404-28826521	14.448	5.92241	-1.28662	-3.21321	5e-05	0.000995617	glutamine synthetase, catalytic domain containing protein, expressed
LOC_Os04g48416	Chr4:28878978-28881309	3.57142	1.46246	-1.2881	-2.97105	5e-05	0.000995617	OsSub45 - Putative Subtilisin homologue, expressed
LOC_Os02g01150	Chr2:78169-82952	3.44398	1.41011	-1.28827	-2.43525	0.0001	0.00183939	erythronate-4-phosphate dehydrogenase domain containing protein, expressed
LOC_Os02g29210	Chr2:17327564-17335614	3.02307	1.23607	-1.29025	-2.02672	0.0008	0.0104451	ankyrin, putative, expressed
LOC_Os05g46420	Chr5:26900126-26901537	2.67109	1.09117	-1.29155	-1.90046	0.00255	0.0262137	expressed protein
LOC_Os04g08290	Chr4:4424829-4427683	0.981103	0.399542	-1.29606	-1.95389	0.0035	0.033644	ZOS4-04 - C2H2 zinc finger protein, expressed
LOC_Os04g33460	Chr4:20239789-20243460	20.7826	8.46095	-1.29648	-2.90238	5e-05	0.000995617	1,4-alpha-glucan-branching enzyme 2, chloroplast precursor, putative, expressed
LOC_Os02g01340	Chr2:183600-185327	4.51586	1.83086	-1.30248	-2.44541	0.00015	0.00258435	ferredoxin--NADP reductase, chloroplast precursor, putative, expressed
LOC_Os12g27350	Chr12:16078544-16082055	3.28613	1.33173	-1.30309	-2.07818	0.0008	0.0104451	10-deacetylbaccatin III 10-O-acetyltransferase, putative, expressed
LOC_Os02g17000	Chr2:9712537-9715959	3.73434	1.51273	-1.3037	-2.69195	5e-05	0.000995617	OsSub14 - Putative Subtilisin homologue, expressed
LOC_Os03g55090	Chr3:31332395-31339163	11.5534	4.67623	-1.30491	-2.99335	5e-05	0.000995617	alpha-glucan phosphorylast isozyme, putative, expressed
LOC_Os02g49840	Chr2:30456665-30462759	2.61416	1.05691	-1.30649	-1.75073	0.0033	0.032104	OsMADS57 - MADS-box family gene with MIKCc type-box, expressed
LOC_Os07g04020	Chr7:1699759-1701037	14.0023	5.66096	-1.30655	-2.68089	0.00015	0.00258435	expressed protein
LOC_Os04g45270	Chr4:26746338-26748524	3.78421	1.52882	-1.30757	-3.40542	0.0001	0.00183939	aspartyl protease family protein, putative, expressed
LOC_Os04g19740	Chr4:11026652-11032683	11.8567	4.77537	-1.31202	-3.18566	5e-05	0.000995617	transketolase, chloroplast precursor, putative, expressed
LOC_Os06g01660	Chr6:394396-397914	10.1702	4.07448	-1.31966	-2.91191	5e-05	0.000995617	integral membrane protein DUF6 domain containing protein, expressed
LOC_Os03g15270	Chr3:8352020-8353723	31.1938	12.4882	-1.3207	-4.34821	5e-05	0.000995617	gibberellin receptor GID1L2, putative, expressed
LOC_Os01g39020	Chr1:21938864-21941839	3.94623	1.57871	-1.32173	-2.54269	0.00035	0.00527299	HSF-type DNA-binding domain containing protein, expressed
LOC_Os01g64310	Chr1:37334219-37336229	1.61408	0.645295	-1.32268	-2.18717	0.0017	0.0189675	no apical meristem protein, putative, expressed
LOC_Os07g48980	Chr7:29323093-29324723	27.6591	11.0421	-1.32473	-4.67219	5e-05	0.000995617	nicotianamine synthase, putative, expressed
LOC_Os07g03770	Chr7:1566063-1572187	4.5629	1.81904	-1.32677	-2.3787	0.0002	0.00327002	Homeobox domain containing protein, expressed
LOC_Os01g66490	Chr1:38611434-38614057	1.17485	0.468077	-1.32766	-2.16734	0.001	0.0124917	no apical meristem protein, putative, expressed
LOC_Os04g43200	Chr4:25563392-25565204	17.6962	7.03948	-1.3299	-2.62845	5e-05	0.000995617	caleosin related protein, putative, expressed
LOC_Os07g11790	Chr7:6515621-6522044	5.74836	2.28169	-1.33305	-2.31794	0.0002	0.00327002	terpene synthase, putative, expressed
LOC_Os04g31610	Chr4:18905454-18907157	5.88633	2.33423	-1.33442	-4.27695	5e-05	0.000995617	OsFBO3 - F-box and other domain containing protein, expressed
LOC_Os05g37520	Chr5:21963773-21966012	12.737	5.03544	-1.33883	-4.19494	5e-05	0.000995617	expressed protein
LOC_Os09g28500	Chr9:17332717-17333539	12.5135	4.94547	-1.33931	-2.65681	0.00015	0.00258435	EF hand family protein, putative, expressed
LOC_Os12g23700	Chr12:13444610-13445594	2.07681	0.820307	-1.34013	-2.14736	0.0025	0.0258017	cyclin-dependent kinase G-2, putative, expressed
LOC_Os07g06880	Chr7:3360000-3361559	2.22174	0.87726	-1.34062	-3.02457	0.00095	0.0119823	gibberellin receptor GID1L2, putative, expressed
LOC_Os11g26880	Chr11:15444890-15445948	8.35381	3.29775	-1.34095	-2.36884	5e-05	0.000995617	RALFL14 - Rapid ALkalinization Factor RALF family protein precursor, expressed
LOC_Os12g28710	Chr12:16964045-16965648	3.48258	1.37453	-1.34122	-2.48285	5e-05	0.000995617	ATPase 3, putative, expressed
LOC_Os04g28420	Chr4:16813847-16817974	1.18938	0.469342	-1.34149	-1.91147	0.0011	0.0134818	peptidyl-prolyl isomerase, putative, expressed
LOC_Os06g01966	Chr6:543056-545780	3.66847	1.44656	-1.34256	-2.13366	0.00035	0.00527299	auxin-induced protein 5NG4, putative, expressed
LOC_Os04g48290	Chr4:28772447-28776387	2.98358	1.17601	-1.34314	-3.19714	5e-05	0.000995617	MATE efflux family protein, putative, expressed
LOC_Os08g13795	Chr8:8224154-8224982	2.47334	0.973485	-1.34523	-1.90507	0.00305	0.0302505	expressed protein
LOC_Os03g08520	Chr3:4379665-4380736	8.73815	3.43353	-1.34764	-2.58472	0.0002	0.00327002	DUF581 domain containing protein, expressed
LOC_Os10g34795	Chr10:18579904-18580742	4.3149	1.6918	-1.35077	-1.83642	0.0019	0.0207343	expressed protein
LOC_Os10g11140	Chr10:6167110-6174631	7.8402	3.07072	-1.35232	-3.05732	5e-05	0.000995617	phosphoglucomutase, putative, expressed
LOC_Os02g45780	Chr2:27886976-27888250	35.6817	13.9515	-1.35476	-4.27424	5e-05	0.000995617	zinc finger, C3HC4 type domain containing protein, expressed
LOC_Os06g49360	Chr6:29905059-29907314	1.47215	0.574118	-1.3585	-1.89473	0.00165	0.0184979	NBS-LRR disease resistance protein, putative, expressed
LOC_Os11g26990	Chr11:15531379-15533837	1.71163	0.666694	-1.36027	-2.41698	0.0006	0.00823838	expressed protein
LOC_Os10g32810	Chr10:17180756-17183465	12.6461	4.92018	-1.36191	-4.29663	5e-05	0.000995617	beta-amylase, putative, expressed
LOC_Os11g37950	Chr11:22502006-22503109	544.869	211.903	-1.3625	-2.18974	0.0012	0.0144575	WIP3 - Wound-induced protein precursor, expressed
LOC_Os06g30370	Chr6:17539921-17542480	8.69768	3.382	-1.36275	-3.34585	5e-05	0.000995617	osMFT1 MFT-Like1 homologous to Mother of FT and TFL1 gene; contains Pfam profile PF01161: Phosphatidylethanolamine-binding protein, expressed
LOC_Os07g04450	Chr7:1969748-1972039	5.30139	2.06049	-1.36338	-1.93591	0.00165	0.0184979	expressed protein
LOC_Os04g27980	Chr4:16519830-16521452	59.2561	22.9942	-1.3657	-4.28936	5e-05	0.000995617	glycosyl hydrolase, putative, expressed
LOC_Os02g31140	Chr2:18639135-18641888	1.27676	0.495195	-1.36642	-2.64611	0.0037	0.0350056	major ampullate spidroin 2-2, putative, expressed
LOC_Os03g53020	Chr3:30406829-30409447	51.5198	19.9587	-1.36811	-4.02705	5e-05	0.000995617	helix-loop-helix DNA-binding domain containing protein, expressed
LOC_Os09g24620	Chr9:14659922-14664152	5.98458	2.31835	-1.36815	-2.21366	0.0005	0.00708571	expressed protein
LOC_Os12g17600	Chr12:10080397-10081661	4.04264	1.56525	-1.36891	-2.12634	0.00035	0.00527299	ribulose bisphosphate carboxylase small chain, chloroplast precursor, putative, expressed
LOC_Os04g52164	Chr4:30995337-30999600	2.20425	0.853142	-1.36943	-2.45609	0.0003	0.00465766	transferase family protein, putative, expressed
LOC_Os03g21400	Chr3:12235109-12237748	6.31165	2.44225	-1.36981	-2.38423	0.0001	0.00183939	cytochrome P450, putative, expressed
LOC_Os06g27590	Chr6:15611974-15612817	3.95759	1.53039	-1.37072	-1.94504	0.00225	0.0237453	expressed protein
LOC_Os02g04810	Chr2:2205766-2214632	14.2182	5.49127	-1.37253	-2.94078	5e-05	0.000995617	auxin response factor 5, putative, expressed
LOC_Os02g11770	Chr2:6078177-6079147	31.8935	12.304	-1.37413	-2.72995	5e-05	0.000995617	expressed protein
LOC_Os11g13570	Chr11:7437634-7439156	23.1574	8.90881	-1.37817	-5.51835	5e-05	0.000995617	gibberellin receptor GID1L2, putative, expressed
LOC_Os09g26370	Chr9:15927024-15928164	21.4969	8.22306	-1.38638	-3.89241	5e-05	0.000995617	DUF581 domain containing protein, expressed
LOC_Os01g70860	Chr1:41007320-41009242	2.25597	0.862434	-1.38726	-2.03129	0.0015	0.0172037	esterase, putative, expressed
LOC_Os09g33640	Chr9:19868197-19868794	7.82226	2.9889	-1.38797	-2.15477	0.00095	0.0119823	expressed protein
LOC_Os04g53750	Chr4:32023857-32032485	5.5832	2.12975	-1.39041	-2.66585	5e-05	0.000995617	retrotransposon protein, putative, Ty3-gypsy subclass, expressed
LOC_Os04g52230	Chr4:31026616-31031248	2.73164	1.04157	-1.39101	-2.42225	0.00015	0.00258435	ent-kaurene synthase, chloroplast precursor, putative, expressed
LOC_Os01g28500	Chr1:15958734-15959500	35.0383	13.3329	-1.39394	-2.99052	5e-05	0.000995617	SCP-like extracellular protein, expressed
LOC_Os04g11390	Chr4:6225091-6226577	133.191	50.6612	-1.39455	-3.75333	5e-05	0.000995617	expressed protein
LOC_Os10g35070	Chr10:18707758-18711564	49.8306	18.9512	-1.39474	-2.98747	5e-05	0.000995617	alpha-galactosidase precursor, putative, expressed
LOC_Os10g42780	Chr10:23075395-23079075	41.5472	15.764	-1.39812	-4.14171	5e-05	0.000995617	lrgB-like family protein, expressed
LOC_Os09g38110	Chr9:21956391-21957337	2.20123	0.83388	-1.4004	-2.59328	0.002	0.0216139	RING-H2 finger protein, putative, expressed
LOC_Os08g28710	Chr8:17558061-17560192	12.7888	4.84118	-1.40145	-3.57421	5e-05	0.000995617	receptor protein kinase CRINKLY4 precursor, putative, expressed
LOC_Os07g03120	Chr7:1194382-1195595	1.31986	0.498907	-1.40355	-2.17188	0.0043	0.0394383	expressed protein
LOC_Os06g14324	Chr6:7983954-7990958	4.58704	1.73382	-1.40361	-1.89023	0.00225	0.0237453	caleosin related protein, putative, expressed
LOC_Os06g02830	Chr6:1039978-1042719	0.877579	0.330707	-1.40797	-2.28253	0.00065	0.00879078	expressed protein
LOC_Os03g37570	Chr3:20837948-20839908	4.13267	1.55076	-1.41409	-2.15283	0.0006	0.00823838	expressed protein
LOC_Os12g04200	Chr12:1766098-1767966	0.962013	0.360915	-1.4144	-2.15592	0.00375	0.0353643	GRAS family transcription factor containing protein, expressed
LOC_Os08g05480	Chr8:2918635-2921281	14.7752	5.53809	-1.41572	-3.86216	5e-05	0.000995617	OsFBX261 - F-box domain containing protein, expressed
LOC_Os09g21180	Chr9:12780658-12783649	4.5468	1.70186	-1.41774	-4.03812	5e-05	0.000995617	homeobox associated leucine zipper, putative, expressed
LOC_Os11g13490	Chr11:7391746-7395374	2.26462	0.847497	-1.41799	-2.00933	0.0029	0.0291332	expressed protein
LOC_Os07g09625	Chr7:5113933-5115785	2.95457	1.10561	-1.4181	-1.92136	0.0027	0.0274303	expressed protein
LOC_Os02g58214	Chr2:35633821-35636782	13.1714	4.92474	-1.41929	-3.00136	5e-05	0.000995617	expressed protein
LOC_Os01g08190	Chr1:3975901-3984922	2.44916	0.915704	-1.41934	-2.49999	0.0001	0.00183939	transcriptional corepressor LEUNIG, putative, expressed
LOC_Os09g09250	Chr9:4955356-4958281	5.25691	1.96521	-1.41953	-2.90862	5e-05	0.000995617	retrotransposon protein, putative, Ty3-gypsy subclass, expressed
LOC_Os07g11870	Chr7:6574223-6577460	10.5777	3.94721	-1.42212	-3.18097	5e-05	0.000995617	cytochrome P450, putative, expressed
LOC_Os08g20730	Chr8:12455953-12458105	2.36649	0.881904	-1.42406	-2.61272	0.0002	0.00327002	peroxidase precursor, putative, expressed
LOC_Os01g20206	Chr1:11505076-11506103	26.4883	9.8288	-1.43026	-4.25365	5e-05	0.000995617	methyltransferase, putative, expressed
LOC_Os10g31530	Chr10:16515840-16516711	47.3412	17.5025	-1.43553	-3.11043	5e-05	0.000995617	glycine-rich cell wall protein, putative, expressed
LOC_Os03g04770	Chr3:2272964-2276401	35.763	13.1923	-1.43878	-4.36186	5e-05	0.000995617	beta-amylase, putative, expressed
LOC_Os06g01840	Chr6:477097-481669	6.41655	2.36458	-1.44021	-2.4108	0.00015	0.00258435	nodulin, putative, expressed
LOC_Os04g44950	Chr4:26590611-26592402	19.0502	7.00827	-1.44268	-3.32084	5e-05	0.000995617	short-chain dehydrogenase/reductase, putative, expressed
LOC_Os09g28650	Chr9:17424550-17425622	1.98446	0.729881	-1.44301	-2.69943	0.0024	0.0250124	gibberellin receptor, putative, expressed
LOC_Os08g37180	Chr8:23491892-23494532	48.2817	17.7458	-1.444	-4.6254	5e-05	0.000995617	patatin, putative, expressed
LOC_Os03g21419	Chr3:12243481-12249852	1.11749	0.410256	-1.44567	-2.08311	0.00095	0.0119823	retrotransposon protein, putative, Ty1-copia subclass, expressed
LOC_Os04g43410	Chr4:25681556-25693918	7.39196	2.70766	-1.44891	-3.09849	5e-05	0.000995617	Os4bglu18 - monolignol beta-glucoside homologue, expressed
LOC_Os02g07650	Chr2:3971430-3975149	1.46156	0.534787	-1.45047	-2.15858	0.00145	0.0167534	zinc-binding protein, putative, expressed
LOC_Os03g15180	Chr3:8294688-8306264	1.19724	0.438024	-1.45064	-1.8842	0.0029	0.0291332	PH domain containing protein, expressed
LOC_Os04g43380	Chr4:25650131-25652646	1.81483	0.663964	-1.45066	-1.80706	0.005	0.0443966	Os4bglu15 - GH1 gene fragment, expressed
LOC_Os01g04350	Chr1:1941002-1941953	108.361	39.611	-1.45187	-4.90023	5e-05	0.000995617	hsp20/alpha crystallin family protein, putative, expressed
LOC_Os05g42210	Chr5:24676773-24682628	4.8486	1.7686	-1.45496	-3.59067	5e-05	0.000995617	serine/threonine-protein kinase receptor precursor, putative, expressed
LOC_Os07g36610	Chr7:21901504-21908493	1.44772	0.526861	-1.45828	-3.15107	0.00015	0.00258435	CSLF9 - cellulose synthase-like family F; beta1,3;1,4 glucan synthase, expressed
LOC_Os03g19370	Chr3:10905601-10907007	41.7683	15.1847	-1.45979	-4.21356	5e-05	0.000995617	CPuORF4 - conserved peptide uORF-containing transcript, expressed
LOC_Os05g02760	Chr5:991438-994133	17.014	6.17471	-1.46227	-3.09532	5e-05	0.000995617	expressed protein
LOC_Os01g73590	Chr1:42635727-42637905	3.28025	1.1868	-1.46673	-4.11197	0.0002	0.00327002	transporter family protein, putative, expressed
LOC_Os02g47200	Chr2:28812390-28814078	1.28122	0.463001	-1.46843	-2.46207	0.0022	0.0233334	transposon protein, putative, unclassified, expressed
LOC_Os12g38290	Chr12:23512496-23513477	254.026	91.7861	-1.46863	-3.66609	5e-05	0.000995617	metallothionein, putative, expressed
LOC_Os01g50700	Chr1:29119760-29124636	1.21378	0.438354	-1.46934	-2.32096	0.0009	0.0114754	dehydrin family protein, expressed
LOC_Os06g49210	Chr6:29814602-29821246	0.947036	0.341926	-1.46973	-2.44106	0.0002	0.00327002	retrotransposon protein, putative, unclassified, expressed
LOC_Os01g72020	Chr1:41741159-41744666	3.02431	1.09068	-1.47138	-3.12123	5e-05	0.000995617	BTBA3 - Bric-a-Brac,Tramtrack, Broad Complex BTB domain with Ankyrin repeat region, expressed
LOC_Os06g44540	Chr6:26904390-26908175	1.13288	0.408549	-1.47142	-2.26391	0.0008	0.0104451	HOTHEAD precursor, putative, expressed
LOC_Os12g07030	Chr12:3437307-3440088	1.48511	0.535563	-1.47144	-3.05823	0.0012	0.0144575	expressed protein
LOC_Os03g36110	Chr3:20030271-20033711	3.76261	1.35634	-1.47201	-2.49535	0.0001	0.00183939	expressed protein
LOC_Os01g28450	Chr1:15934490-15935319	3.52518	1.2662	-1.47719	-1.75703	0.00505	0.0447726	SCP-like extracellular protein, expressed
LOC_Os01g72650	Chr1:42149709-42156852	0.958101	0.344118	-1.47727	-1.81857	0.00295	0.0295215	RNA recognition motif containing protein, putative, expressed
LOC_Os09g12660	Chr9:7245358-7249816	22.0792	7.92924	-1.47743	-3.71102	5e-05	0.000995617	glucose-1-phosphate adenylyltransferase large subunit, chloroplast precursor, putative, expressed
LOC_Os02g47510	Chr2:29026069-29028259	1.28699	0.462084	-1.47777	-2.71557	0.0004	0.00587495	9-cis-epoxycarotenoid dioxygenase 1, chloroplast precursor, putative, expressed
LOC_Os03g04680	Chr3:2223101-2225205	3.93804	1.41256	-1.47917	-3.36991	0.0002	0.00327002	cytochrome P450, putative, expressed
LOC_Os08g34360	Chr8:21564092-21568499	0.683393	0.245107	-1.47931	-2.32851	0.0036	0.0343092	AP2 domain containing protein, expressed
LOC_Os07g06860	Chr7:3351131-3352672	2.12321	0.759583	-1.48296	-3.2221	0.0002	0.00327002	gibberellin receptor GID1L2, putative, expressed
LOC_Os11g29780	Chr11:17284027-17285405	0.985302	0.35087	-1.48963	-2.6873	0.002	0.0216139	plant-specific domain TIGR01627 family protein, expressed
LOC_Os06g18990	Chr6:10806350-10809659	0.747661	0.265861	-1.49171	-1.98668	0.0012	0.0144575	embryogenesis transmembrane protein, putative, expressed
LOC_Os12g29430	Chr12:17478004-17479712	20.8105	7.39305	-1.49307	-4.0927	5e-05	0.000995617	OsWAK125 - OsWAK receptor-like protein OsWAK-RLP, expressed
LOC_Os06g31800	Chr6:18466973-18468117	27.6721	9.83003	-1.49316	-2.72334	5e-05	0.000995617	THION2 - Plant thionin family protein precursor, expressed
LOC_Os03g13840	Chr3:7500133-7503970	16.571	5.86883	-1.49751	-4.72638	5e-05	0.000995617	senescence-associated protein, putative, expressed
LOC_Os05g01120	Chr5:101364-104149	4.45315	1.57623	-1.49835	-3.46349	5e-05	0.000995617	cytochrome P450, putative, expressed
LOC_Os12g22284	Chr12:12568756-12587004	1.33179	0.470781	-1.50023	-2.25954	0.00055	0.00767343	white-brown complex homolog protein 11, putative, expressed
LOC_Os04g55800	Chr4:33215032-33220654	2.27028	0.802479	-1.50034	-2.64567	0.00015	0.00258435	sulfate transporter, putative, expressed
LOC_Os04g27190	Chr4:16057926-16068256	12.1315	4.28348	-1.50191	-3.23749	5e-05	0.000995617	terpene synthase, putative, expressed
LOC_Os03g29480	Chr3:16804297-16805869	1.05098	0.370572	-1.50391	-2.67837	0.00185	0.0203213	nodulation-signaling pathway 1 protein, putative, expressed
LOC_Os04g37880	Chr4:22530921-22531513	25.7132	9.06313	-1.50443	-2.98333	5e-05	0.000995617	expressed protein
LOC_Os06g31280	Chr6:18202172-18202883	64.1433	22.6073	-1.50451	-2.75589	5e-05	0.000995617	THION1 - Plant thionin family protein precursor, putative, expressed
LOC_Os06g30500	Chr6:17630571-17632346	7.32053	2.56294	-1.51415	-3.53249	5e-05	0.000995617	cytochrome P450, putative, expressed
LOC_Os09g16030	Chr9:9790430-9792207	2.70583	0.946262	-1.51576	-3.07515	0.0001	0.00183939	cytokinin-O-glucosyltransferase 1, putative, expressed
LOC_Os03g59570	Chr3:33905825-33907614	2.07818	0.726649	-1.51599	-3.06111	0.0002	0.00327002	IPP transferase, putative, expressed
LOC_Os11g02270	Chr11:646979-649082	0.929854	0.324448	-1.51902	-1.80691	0.00405	0.0376023	expressed protein
LOC_Os02g43470	Chr2:26240125-26242983	4.94633	1.71985	-1.52408	-2.39043	0.0001	0.00183939	glutamate dehydrogenase protein, putative, expressed
LOC_Os04g59120	Chr4:35167698-35171000	1.67367	0.581173	-1.52598	-3.04359	0.0002	0.00327002	auxin-induced protein 5NG4, putative, expressed
LOC_Os11g18366	Chr11:10352223-10376611	9.18113	3.18397	-1.52784	-3.13506	5e-05	0.000995617	cycloartenol synthase, putative, expressed
LOC_Os12g43940	Chr12:27266476-27271441	1.26929	0.439517	-1.53003	-1.9277	0.00105	0.0130052	ankyrin repeat domain-containing protein, putative, expressed
LOC_Os04g36720	Chr4:22182598-22186943	1.00895	0.347667	-1.53707	-2.42188	0.0004	0.00587495	ferric-chelate reductase, putative, expressed
LOC_Os01g18530	Chr1:10431472-10432723	8.45019	2.90842	-1.53875	-1.72443	0.005	0.0443966	expressed protein
LOC_Os05g38530	Chr5:22599354-22602579	12.5017	4.29755	-1.54054	-4.18394	5e-05	0.000995617	DnaK family protein, putative, expressed
LOC_Os01g52130	Chr1:29987910-29994141	13.8991	4.77311	-1.54199	-4.62385	5e-05	0.000995617	sulfate transporter, putative, expressed
LOC_Os12g43810	Chr12:27205496-27206201	2.99183	1.02676	-1.54293	-2.48325	0.00095	0.0119823	expressed protein
LOC_Os09g23595	Chr9:14019918-14021822	3.79655	1.30176	-1.54423	-2.80003	5e-05	0.000995617	expressed protein
LOC_Os04g57340	Chr4:34133865-34134438	4.92379	1.6877	-1.54471	-2.33119	0.00095	0.0119823	AP2 domain containing protein, expressed
LOC_Os06g40150	Chr6:23898255-23899830	1.73338	0.59398	-1.54511	-2.44201	0.001	0.0124917	AP2 domain containing protein, expressed
LOC_Os05g41030	Chr5:24045496-24047844	1.16908	0.400516	-1.54544	-2.65908	0.0036	0.0343092	LTPL67 - Protease inhibitor/seed storage/LTP family protein precursor, expressed
LOC_Os05g51190	Chr5:29359910-29364695	1.95568	0.669317	-1.54691	-2.55613	5e-05	0.000995617	protein kinase family protein, putative, expressed
LOC_Os07g01214	Chr7:122254-128031	1.42608	0.486827	-1.55058	-3.26797	5e-05	0.000995617	transposon protein, putative, unclassified, expressed
LOC_Os01g10870	Chr1:5799606-5801142	9.06462	3.08988	-1.55269	-4.64791	5e-05	0.000995617	CAMK_KIN1/SNF1/Nim1_like.7 - CAMK includes calcium/calmodulin depedent protein kinases, expressed
LOC_Os12g07810	Chr12:3947119-3955922	0.655384	0.223215	-1.5539	-1.90262	0.00465	0.0418768	aldehyde dehydrogenase, putative, expressed
LOC_Os01g55000	Chr1:31629245-31630738	6.15559	2.09197	-1.55704	-3.37614	5e-05	0.000995617	expressed protein
LOC_Os02g44155	Chr2:26726599-26727230	4.43946	1.50837	-1.5574	-2.17657	0.00145	0.0167534	expressed protein
LOC_Os06g51460	Chr6:31169636-31174867	1.5426	0.521654	-1.5642	-2.63262	5e-05	0.000995617	white-brown complex homolog protein, putative, expressed
LOC_Os01g10140	Chr1:5307411-5318623	4.16538	1.40827	-1.56452	-2.64019	5e-05	0.000995617	RNA-dependent RNA polymerase, putative, expressed
LOC_Os05g12320	Chr5:7082882-7085033	24.3518	8.2293	-1.56519	-3.01687	5e-05	0.000995617	nodulin MtN3 family protein, putative, expressed
LOC_Os03g11650	Chr3:6079157-6084525	50.998	17.1817	-1.56957	-4.41534	5e-05	0.000995617	ATMAP70 protein, putative, expressed
LOC_Os12g03860	Chr12:1584170-1589135	2.88188	0.969119	-1.57227	-2.0357	0.0015	0.0172037	major facilitator superfamily antiporter, putative, expressed
LOC_Os03g19420	Chr3:10926468-10927950	51.394	17.2712	-1.57323	-4.45089	5e-05	0.000995617	nicotianamine synthase, putative, expressed
LOC_Os01g07370	Chr1:3479337-3484579	64.8018	21.6153	-1.58398	-4.49495	5e-05	0.000995617	KIP1, putative, expressed
LOC_Os10g33990	Chr10:18129551-18130135	6.30946	2.10243	-1.58546	-2.30642	0.0006	0.00823838	DUF584 domain containing protein, putative, expressed
LOC_Os01g53750	Chr1:30897972-30900620	7.25037	2.41377	-1.58676	-3.11096	5e-05	0.000995617	glucan endo-1,3-beta-glucosidase precursor, putative, expressed
LOC_Os01g58760	Chr1:33962624-33963552	2.93446	0.976389	-1.58757	-1.90655	0.00225	0.0237453	bZIP transcription factor domain containing protein, expressed
LOC_Os02g58150	Chr2:35584960-35589249	2.91478	0.967977	-1.59034	-3.43782	5e-05	0.000995617	expressed protein
LOC_Os03g41460	Chr3:23068744-23071303	6.86536	2.27517	-1.59336	-3.35167	5e-05	0.000995617	CAMK_CAMK_like.20 - CAMK includes calcium/calmodulin depedent protein kinases, expressed
LOC_Os04g26320	Chr4:15342547-15345795	10.1661	3.36327	-1.59583	-2.93511	5e-05	0.000995617	mannose-binding lectin, putative, expressed
LOC_Os08g39370	Chr8:24882924-24886350	5.99523	1.98168	-1.59709	-3.75949	5e-05	0.000995617	citrate transporter, putative, expressed
LOC_Os11g30500	Chr11:17729024-17730347	23.5483	7.78346	-1.59714	-3.76727	5e-05	0.000995617	HVA22, putative, expressed
LOC_Os11g29740	Chr11:17252069-17252588	3.07835	1.01376	-1.60244	-1.75043	0.00435	0.0397101	expressed protein
LOC_Os09g38440	Chr9:22130436-22137041	7.04114	2.31476	-1.60495	-2.06553	0.00065	0.00879078	ATXR, putative, expressed
LOC_Os04g46110	Chr4:27326621-27327503	1.63599	0.53566	-1.61078	-1.94619	0.00425	0.0390563	fibroin heavy chain precursor, putative, expressed
LOC_Os09g01470	Chr9:344602-345777	0.730268	0.238701	-1.61322	-1.7744	0.00585	0.0498806	expressed protein
LOC_Os01g60170	Chr1:34801145-34802261	4.58329	1.49768	-1.61365	-3.03866	0.0001	0.00183939	DUF567 domain containing protein, putative, expressed
LOC_Os02g36830	Chr2:22215056-22217951	9.46885	3.09051	-1.61535	-4.53197	5e-05	0.000995617	cytokinin-O-glucosyltransferase 2, putative, expressed
LOC_Os12g05440	Chr12:2468053-2469583	11.545	3.76271	-1.61742	-5.0305	5e-05	0.000995617	cytochrome P450, putative, expressed
LOC_Os09g25960	Chr9:15588269-15594378	1.90618	0.620943	-1.61815	-2.52512	0.00015	0.00258435	glutamate receptor, putative, expressed
LOC_Os01g70310	Chr1:40714144-40717179	0.994568	0.322772	-1.62355	-2.25567	0.0009	0.0114754	inducer of CBF expression 2, putative, expressed
LOC_Os01g57710	Chr1:33364238-33367379	7.20534	2.33423	-1.62612	-4.02378	5e-05	0.000995617	membrane protein, putative, expressed
LOC_Os11g27730	Chr11:15956521-15960376	6.06499	1.96464	-1.62624	-3.03739	5e-05	0.000995617	cytochrome P450, putative, expressed
LOC_Os10g02220	Chr10:771678-776347	2.01681	0.653082	-1.62674	-2.41273	0.00015	0.00258435	peptide transporter PTR2, putative, expressed
LOC_Os03g58350	Chr3:33246010-33247318	2.94491	0.951052	-1.63063	-2.46449	0.00035	0.00527299	OsIAA14 - Auxin-responsive Aux/IAA gene family member, expressed
LOC_Os02g45420	Chr2:27621210-27622930	0.810086	0.26049	-1.63684	-2.39703	0.0013	0.0153384	AP2 domain containing protein, expressed
LOC_Os06g44610	Chr6:26937146-26941028	7.82485	2.5144	-1.63785	-3.04135	5e-05	0.000995617	membrane associated DUF588 domain containing protein, putative, expressed
LOC_Os07g43580	Chr7:26075298-26077154	0.599516	0.192369	-1.63993	-2.06697	0.0022	0.0233334	MYB family transcription factor, putative, expressed
LOC_Os02g15860	Chr2:8973731-8974016	30.1561	9.67483	-1.64014	-2.33676	0.00015	0.00258435	expressed protein
LOC_Os12g42280	Chr12:26268229-26270794	1.22941	0.394282	-1.64066	-3.51039	5e-05	0.000995617	9-cis-epoxycarotenoid dioxygenase 1, chloroplast precursor, putative, expressed
LOC_Os12g25660	Chr12:14866005-14867813	0.722439	0.231469	-1.64206	-2.33541	0.0045	0.0407455	cytochrome P450, putative, expressed
LOC_Os11g07200	Chr11:3607018-3620648	0.789528	0.252664	-1.64377	-2.21662	0.0006	0.00823838	receptor protein kinase CLAVATA1 precursor, putative, expressed
LOC_Os06g41060	Chr6:24522164-24527832	5.42958	1.73585	-1.6452	-2.6283	5e-05	0.000995617	helix-loop-helix DNA-binding, putative, expressed
LOC_Os05g43120	Chr5:25035918-25038954	3.938	1.24958	-1.65601	-2.63444	5e-05	0.000995617	GDSL-like lipase/acylhydrolase, putative, expressed
LOC_Os02g51950	Chr2:31814338-31815609	7.47582	2.36681	-1.65929	-3.09365	5e-05	0.000995617	expressed protein
LOC_Os04g32010	Chr4:19169129-19171314	0.768018	0.242905	-1.66075	-3.07371	0.002	0.0216139	thiamine pyrophosphate enzyme, C-terminal TPP binding domain containing protein, expressed
LOC_Os01g10900	Chr1:5814777-5819207	0.771325	0.242929	-1.66681	-2.26982	0.00085	0.0109633	MRH1, putative, expressed
LOC_Os02g33590	Chr2:19981496-19983180	1.807	0.565012	-1.67724	-3.19884	0.00045	0.0065072	U-box domain-containing protein, putative, expressed
LOC_Os05g36930	Chr5:21567281-21571812	0.765352	0.238592	-1.68158	-1.81625	0.00255	0.0262137	histone deacetylase, putative, expressed
LOC_Os09g28560	Chr9:17366406-17371403	0.930641	0.289843	-1.68295	-1.88292	0.00415	0.0383179	protein phosphotase protein, putative, expressed
LOC_Os10g33862	Chr10:17973595-17974879	6.74458	2.09488	-1.68686	-2.09933	0.00135	0.0158246	expressed protein
LOC_Os03g45280	Chr3:25563652-25564577	594.841	184.152	-1.69161	-4.41275	5e-05	0.000995617	dehydrin, putative, expressed
LOC_Os03g10090	Chr3:5098237-5100691	52.6985	16.2653	-1.69597	-6.29741	5e-05	0.000995617	transporter family protein, putative, expressed
LOC_Os01g47190	Chr1:26971639-26973631	1.85538	0.570778	-1.70071	-2.3934	0.00125	0.0148988	phosphoglycerate mutase, putative, expressed
LOC_Os01g52100	Chr1:29960693-29963067	9.19243	2.8266	-1.70138	-3.6315	5e-05	0.000995617	DUF581 domain containing protein, expressed
LOC_Os04g28820	Chr4:17063616-17070532	2.85841	0.87108	-1.71434	-3.5529	5e-05	0.000995617	retrotransposon protein, putative, unclassified, expressed
LOC_Os03g44250	Chr3:24865499-24866348	2.65497	0.808121	-1.71605	-3.31222	0.00015	0.00258435	expressed protein
LOC_Os06g35960	Chr6:20996263-20998867	8.8466	2.69108	-1.71694	-5.09362	5e-05	0.000995617	HSF-type DNA-binding domain containing protein, expressed
LOC_Os06g14670	Chr6:8251037-8252396	2.42446	0.735438	-1.72099	-3.43619	5e-05	0.000995617	ODORANT1, putative, expressed
LOC_Os01g04590	Chr1:2059308-2062277	4.52457	1.37221	-1.72128	-3.1381	5e-05	0.000995617	expressed protein
LOC_Os04g35430	Chr4:21559228-21565988	0.761645	0.229643	-1.72973	-2.31445	0.00035	0.00527299	PHD-finger domain containing protein, expressed
LOC_Os02g46180	Chr2:28136328-28137459	14.5429	4.38258	-1.73046	-4.26309	5e-05	0.000995617	DUF581 domain containing protein, expressed
LOC_Os04g42950	Chr4:25404932-25407689	30.6888	9.2482	-1.73047	-4.43375	5e-05	0.000995617	MYB family transcription factor, putative, expressed
LOC_Os10g28060	Chr10:14560600-14565737	1.09145	0.327651	-1.73602	-2.42453	0.0003	0.00465766	3-ketoacyl-CoA synthase, putative, expressed
LOC_Os08g36340	Chr8:22904755-22908292	5.55821	1.66466	-1.73939	-3.73484	5e-05	0.000995617	potassium transporter, putative, expressed
LOC_Os10g40900	Chr10:21979108-21981920	1.22131	0.365197	-1.74168	-2.4281	0.00065	0.00879078	flavonol synthase/flavanone 3-hydroxylase, putative, expressed
LOC_Os01g05650	Chr1:2693133-2695085	631.19	188.7	-1.74198	-3.56807	5e-05	0.000995617	metallothionein, putative, expressed
LOC_Os12g38300	Chr12:23515146-23515798	110.329	32.9508	-1.74343	-2.6369	5e-05	0.000995617	metallothionein, putative, expressed
LOC_Os05g39880	Chr5:23434816-23436157	4.57128	1.36349	-1.74529	-1.99643	0.00485	0.0434107	expressed protein
LOC_Os01g43740	Chr1:25060763-25063609	2.00706	0.598592	-1.74544	-2.8611	0.0001	0.00183939	cytochrome P450 72A1, putative, expressed
LOC_Os10g33190	Chr10:17389720-17393970	14.3963	4.28564	-1.74812	-4.26829	5e-05	0.000995617	expressed protein
LOC_Os07g45620	Chr7:27233091-27243299	1.33276	0.396127	-1.75038	-2.669	5e-05	0.000995617	retrotransposon protein, putative, Ty3-gypsy subclass, expressed
LOC_Os11g37970	Chr11:22511505-22512404	747.593	221.916	-1.75224	-2.55493	0.0001	0.00183939	WIP5 - Wound-induced protein precursor, expressed
LOC_Os03g13570	Chr3:7339382-7342872	1.69702	0.502177	-1.75673	-2.8735	0.00025	0.00397638	glycosyl hydrolases family 16, putative, expressed
LOC_Os08g31090	Chr8:19206657-19207921	4.4601	1.31206	-1.76524	-3.84883	5e-05	0.000995617	expressed protein
LOC_Os11g02350	Chr11:684610-685626	28.2212	8.27763	-1.76949	-4.03797	5e-05	0.000995617	LTPL25 - Protease inhibitor/seed storage/LTP family protein precursor, expressed
LOC_Os03g19427	Chr3:10929482-10930895	45.3287	13.2665	-1.77264	-4.7825	5e-05	0.000995617	nicotianamine synthase, putative, expressed
LOC_Os10g19160	Chr10:9757082-9760617	0.94762	0.2768	-1.77546	-2.08625	0.00085	0.0109633	receptor kinase, putative, expressed
LOC_Os07g22930	Chr7:12916276-12924325	11.5315	3.35659	-1.78051	-3.81766	5e-05	0.000995617	starch synthase, putative, expressed
LOC_Os03g26044	Chr3:14925197-14930396	10.8517	3.1527	-1.78326	-4.18347	5e-05	0.000995617	CSLA5 - cellulose synthase-like family A; mannan synthase, expressed
LOC_Os12g43440	Chr12:26956141-26956894	8.00173	2.30749	-1.79399	-3.62423	5e-05	0.000995617	thaumatin, putative, expressed
LOC_Os05g37450	Chr5:21914658-21917380	2.77302	0.797705	-1.79753	-3.36812	5e-05	0.000995617	starch binding domain containing protein, putative, expressed
LOC_Os05g40060	Chr5:23529422-23530499	1.64292	0.471892	-1.79974	-2.32599	0.0005	0.00708571	WRKY48, expressed
LOC_Os11g26390	Chr11:15114134-15115308	2.70832	0.775104	-1.80494	-2.49568	0.00035	0.00527299	sulfotransferase domain containing protein, expressed
LOC_Os06g06560	Chr6:3079058-3086808	8.62242	2.46702	-1.80532	-3.86274	5e-05	0.000995617	starch synthase, putative, expressed
LOC_Os02g03400	Chr2:1379249-1382389	1.26617	0.361721	-1.80753	-2.62533	0.00015	0.00258435	microtubule associated protein, putative, expressed
LOC_Os11g44800	Chr11:27111942-27113472	4.90209	1.39407	-1.81409	-3.4283	5e-05	0.000995617	expressed protein
LOC_Os04g48390	Chr4:28862599-28869130	11.2475	3.19689	-1.81487	-4.12924	5e-05	0.000995617	uncharacterized membrane protein, putative, expressed
LOC_Os01g41420	Chr1:23447259-23450935	11.7282	3.33229	-1.81539	-5.18915	5e-05	0.000995617	transmembrane amino acid transporter protein, putative, expressed
LOC_Os02g02210	Chr2:679444-697350	9.44047	2.66535	-1.82453	-2.52685	5e-05	0.000995617	aminotransferase, putative, expressed
LOC_Os06g32240	Chr6:18773301-18774641	1.84641	0.520105	-1.82785	-2.07716	0.0016	0.0180846	THION9 - Plant thionin family protein precursor, expressed
LOC_Os12g01770	Chr12:469380-472420	0.71785	0.201753	-1.83109	-1.74203	0.00445	0.0404023	protein phosphatase 2c, putative, expressed
LOC_Os03g47140	Chr3:26679038-26682188	3.01185	0.845751	-1.83234	-2.93837	5e-05	0.000995617	growth regulating factor protein, putative, expressed
LOC_Os01g70730	Chr1:40942203-40943109	9.21	2.58142	-1.83504	-2.91518	5e-05	0.000995617	flowering promoting factor-like 1, putative, expressed
LOC_Os04g44150	Chr4:26130706-26134356	0.966947	0.271008	-1.8351	-2.66561	0.004	0.0372564	gibberellin 2-beta-dioxygenase 7, putative, expressed
LOC_Os03g09930	Chr3:4946322-4953950	5.13505	1.4354	-1.83892	-3.38414	5e-05	0.000995617	sulfate transporter, putative, expressed
LOC_Os11g40320	Chr11:24037401-24039594	0.563602	0.157523	-1.83912	-1.84737	0.0034	0.032899	expressed protein
LOC_Os03g37810	Chr3:20961326-20962190	4.17217	1.16554	-1.8398	-2.1601	0.00145	0.0167534	expressed protein
LOC_Os08g33050	Chr8:20528291-20535292	0.509428	0.141791	-1.84511	-2.38751	0.00385	0.0361036	MYB family transcription factor, putative, expressed
LOC_Os12g27830	Chr12:16398237-16400772	3.29144	0.903501	-1.86512	-2.59594	5e-05	0.000995617	dehydrogenase/reductase, putative, expressed
LOC_Os07g32170	Chr7:19099674-19103294	0.835986	0.228725	-1.86987	-2.18967	0.0042	0.0387032	OsSPL13 - SBP-box gene family member, expressed
LOC_Os03g59300	Chr3:33765459-33767802	4.18887	1.14338	-1.87326	-3.79704	5e-05	0.000995617	expressed protein
LOC_Os02g58160	Chr2:35578531-35582824	4.19607	1.14303	-1.87618	-2.92176	5e-05	0.000995617	expressed protein
LOC_Os04g46990	Chr4:27853300-27854963	1.69373	0.46114	-1.87692	-3.41483	0.0002	0.00327002	cis-zeatin O-glucosyltransferase, putative, expressed
LOC_Os02g45450	Chr2:27652934-27654206	0.711017	0.192467	-1.88527	-2.29863	0.0041	0.0380062	dehydration-responsive element-binding protein, putative, expressed
LOC_Os07g36110	Chr7:21582856-21583997	1.75088	0.472899	-1.88848	-2.99604	0.00055	0.00767343	expressed protein
LOC_Os12g12590	Chr12:6932581-6937071	68.2379	18.3408	-1.89552	-4.88883	5e-05	0.000995617	NADP-dependent oxidoreductase, putative, expressed
LOC_Os03g61270	Chr3:34792024-34793869	2.03979	0.54284	-1.90982	-4.08137	5e-05	0.000995617	OsMan04 - Endo-Beta-Mannanase, expressed
LOC_Os12g29400	Chr12:17463628-17465265	5.48412	1.45822	-1.91105	-4.23253	5e-05	0.000995617	GRAM domain containing protein, expressed
LOC_Os11g20040	Chr11:11538277-11540905	5.63274	1.49683	-1.91192	-3.67664	5e-05	0.000995617	O-methyltransferase, putative, expressed
LOC_Os03g09170	Chr3:4780240-4781570	5.63699	1.49654	-1.91329	-4.31231	5e-05	0.000995617	ethylene-responsive transcription factor, putative, expressed
LOC_Os01g27360	Chr1:15281129-15283073	3.12999	0.830752	-1.91367	-2.84951	5e-05	0.000995617	glutathione S-transferase, putative, expressed
LOC_Os01g46760	Chr1:26652943-26658313	12.0294	3.18826	-1.91572	-4.42342	5e-05	0.000995617	protein phosphatase 2C, putative, expressed
LOC_Os02g46030	Chr2:28041114-28044149	4.63361	1.21842	-1.92713	-3.82403	5e-05	0.000995617	MYB family transcription factor, putative, expressed
LOC_Os02g13800	Chr2:7463931-7465506	48.4255	12.6833	-1.93284	-6.81211	5e-05	0.000995617	HSF-type DNA-binding domain containing protein, expressed
LOC_Os02g30530	Chr2:18162968-18166866	4.80707	1.25881	-1.9331	-3.79378	5e-05	0.000995617	transposon protein, putative, unclassified, expressed
LOC_Os02g57840	Chr2:35424001-35425624	31.6603	8.27718	-1.93546	-4.05573	5e-05	0.000995617	remorin C-terminal domain containing protein, putative, expressed
LOC_Os10g36390	Chr10:19449702-19454527	4.64984	1.21489	-1.93636	-3.51143	5e-05	0.000995617	monocopper oxidase, putative, expressed
LOC_Os11g32100	Chr11:18922045-18925259	0.800485	0.208981	-1.9375	-2.58819	0.0006	0.00823838	inducer of CBF expression 1, putative, expressed
LOC_Os11g01050	Chr11:27027-28636	1.18159	0.307295	-1.94304	-3.24764	0.0003	0.00465766	exo70 exocyst complex subunit domain containing protein, expressed
LOC_Os11g34720	Chr11:20343299-20349189	0.698891	0.181306	-1.94664	-2.03623	0.0037	0.0350056	Ser/Thr protein phosphatase family protein, putative, expressed
LOC_Os03g39650	Chr3:22048469-22052542	1.34948	0.348748	-1.95215	-3.29104	0.00015	0.00258435	cytochrome P450, putative, expressed
LOC_Os07g18230	Chr7:10805141-10807392	1.27717	0.330041	-1.95224	-2.36011	0.0004	0.00587495	lectin-like receptor kinase, putative, expressed
LOC_Os03g08310	Chr3:4232000-4233042	8.99369	2.3235	-1.95262	-4.81323	5e-05	0.000995617	ZIM domain containing protein, putative, expressed
LOC_Os02g03570	Chr2:1450162-1450996	27.4346	7.04464	-1.9614	-4.57039	5e-05	0.000995617	hsp20/alpha crystallin family protein, putative, expressed
LOC_Os09g24820	Chr9:14812098-14816389	0.699098	0.179373	-1.96253	-2.79573	5e-05	0.000995617	ZF-HD protein dimerisation region containing protein, expressed
LOC_Os11g05290	Chr11:2343615-2344713	15.8381	4.05571	-1.96537	-3.70224	5e-05	0.000995617	stress responsive A/B Barrel domain containing protein, expressed
LOC_Os09g18010	Chr9:11022045-11028730	0.77945	0.198933	-1.97018	-2.0169	0.00455	0.0411028	expressed protein
LOC_Os06g24430	Chr6:14315895-14316519	17.8835	4.55852	-1.97199	-2.99879	5e-05	0.000995617	expressed protein
LOC_Os02g26720	Chr2:15697841-15699391	5.08051	1.29038	-1.97717	-5.20264	5e-05	0.000995617	Inositol 1, 3, 4-trisphosphate 5/6-kinase, putative, expressed
LOC_Os09g26999	Chr9:16411150-16415862	2.20396	0.558947	-1.97932	-2.80582	5e-05	0.000995617	keratin-associated protein 5-4, putative, expressed
LOC_Os08g04360	Chr8:2137532-2138081	15.2666	3.86633	-1.98134	-3.93407	5e-05	0.000995617	plastocyanin-like domain containing protein, putative, expressed
LOC_Os02g52340	Chr2:32038901-32045130	7.21864	1.82293	-1.98547	-3.70733	5e-05	0.000995617	OsMADS22 - MADS-box family gene with MIKCc type-box, expressed
LOC_Os03g20120	Chr3:11367198-11368919	18.5027	4.66607	-1.98745	-5.27561	5e-05	0.000995617	glycosyl transferase 8 domain containing protein, putative, expressed
LOC_Os03g07480	Chr3:3797690-3804132	21.8485	5.50394	-1.989	-4.85997	5e-05	0.000995617	sucrose transporter, putativ, expressed
LOC_Os03g48310	Chr3:27510163-27517321	10.5531	2.65165	-1.99271	-4.27767	5e-05	0.000995617	plasma membrane ATPase, putative, expressed
LOC_Os12g12560	Chr12:6911218-6913929	1.66877	0.419073	-1.99351	-2.35816	0.0006	0.00823838	NADP-dependent oxidoreductase, putative, expressed
LOC_Os04g11400	Chr4:6231632-6232479	108.163	27.148	-1.99429	-4.65732	5e-05	0.000995617	expressed protein
LOC_Os03g06060	Chr3:3036385-3037894	1.85713	0.46515	-1.99731	-2.01066	0.0025	0.0258017	expansin precursor, putative, expressed
LOC_Os06g03380	Chr6:1289046-1291621	0.576951	0.144321	-1.99917	-2.08969	0.0013	0.0153384	expressed protein
LOC_Os01g12660	Chr1:6970860-6976710	6.14201	1.52623	-2.00873	-3.75671	5e-05	0.000995617	AAA-type ATPase family protein, putative, expressed
LOC_Os10g05490	Chr10:2709103-2711914	0.637998	0.158109	-2.01263	-1.99862	0.0056	0.0482412	cytochrome P450, putative, expressed
LOC_Os11g24070	Chr11:13668516-13669643	6.65988	1.64702	-2.01563	-3.38472	5e-05	0.000995617	LTPL10 - Protease inhibitor/seed storage/LTP family protein precursor, expressed
LOC_Os10g38080	Chr10:20389638-20392319	14.3514	3.54833	-2.01598	-6.72535	5e-05	0.000995617	OsSub61 - Putative Subtilisin homologue, expressed
LOC_Os01g44250	Chr1:25368480-25371011	8.92845	2.20676	-2.01648	-3.49133	5e-05	0.000995617	CBS domain containing membrane protein, putative, expressed
LOC_Os02g50040	Chr2:30573402-30577269	1.22789	0.302121	-2.02298	-3.07505	5e-05	0.000995617	endoglucanase, putative, expressed
LOC_Os07g23640	Chr7:13354096-13355297	250.022	61.5071	-2.02323	-3.61422	5e-05	0.000995617	retrotransposon protein, putative, Ty3-gypsy subclass, expressed
LOC_Os04g33660	Chr4:20387714-20390008	2.61496	0.639599	-2.03155	-2.89185	5e-05	0.000995617	bifunctional monodehydroascorbate reductase and carbonic anhydrasenectarin-3 precursor, putative, expressed
LOC_Os02g01210	Chr2:119390-121707	10.7333	2.6193	-2.03484	-5.7325	5e-05	0.000995617	amino acid transporter, putative, expressed
LOC_Os07g01300	Chr7:182510-183243	6.27214	1.53056	-2.03489	-2.60756	5e-05	0.000995617	expressed protein
LOC_Os12g11620	Chr12:6301851-6302061	83.6299	20.4016	-2.03534	-2.73041	0.00105	0.0130052	expressed protein
LOC_Os03g01880	Chr3:537608-542771	6.41022	1.56136	-2.03757	-3.38382	5e-05	0.000995617	possible lysine decarboxylase domain containing protein, expressed
LOC_Os06g11330	Chr6:5953592-5963184	2.72616	0.661935	-2.04211	-2.05796	0.0031	0.0306554	OsMADS55 - MADS-box family gene with MIKCc type-box, expressed
LOC_Os06g24180	Chr6:14150815-14153224	8.95781	2.16761	-2.04704	-4.82712	5e-05	0.000995617	cytochrome P450 84A1, putative, expressed
LOC_Os04g14304	Chr4:8009022-8018542	1.28901	0.310631	-2.05299	-2.322	0.0004	0.00587495	OsWAK30/31 - OsWAK receptor-like protein OsWAK-RLP, expressed
LOC_Os07g37730	Chr7:22619085-22621292	20.5258	4.94124	-2.05449	-5.91339	5e-05	0.000995617	NADH-ubiquinone oxidoreductase, mitochondrial precursor, putative, expressed
LOC_Os04g49550	Chr4:29551988-29553107	3.37228	0.806917	-2.06323	-4.01242	5e-05	0.000995617	RING-H2 finger protein ATL2A, putative, expressed
LOC_Os04g45520	Chr4:26931452-26932639	5.33065	1.27446	-2.06442	-4.24061	5e-05	0.000995617	integral membrane protein, putative, expressed
LOC_Os09g27820	Chr9:16925456-16927082	5.24084	1.24876	-2.0693	-4.02044	5e-05	0.000995617	1-aminocyclopropane-1-carboxylate oxidase protein, putative, expressed
LOC_Os05g16430	Chr5:9321700-9328355	0.757965	0.179981	-2.07428	-2.3647	0.00065	0.00879078	SHR5-receptor-like kinase, putative, expressed
LOC_Os02g08230	Chr2:4355044-4362388	1.96872	0.465195	-2.08135	-3.24243	5e-05	0.000995617	WAX2, putative, expressed
LOC_Os04g55570	Chr4:33080888-33086419	5.03666	1.18703	-2.08512	-3.89906	5e-05	0.000995617	plant protein of unknown function DUF869 domain containing protein, expressed
LOC_Os11g12810	Chr11:7255765-7263164	2.92487	0.677598	-2.10987	-5.74457	5e-05	0.000995617	sucrose-phosphate synthase, putative, expressed
LOC_Os03g48750	Chr3:27779085-27780096	0.804775	0.186154	-2.11209	-1.98895	0.00355	0.0340128	Cupin domain containing protein, expressed
LOC_Os04g53370	Chr4:31786588-31788246	1.50237	0.34607	-2.1181	-2.76198	0.0003	0.00465766	acyltransferase, putative, expressed
LOC_Os12g13100	Chr12:7285911-7287583	1.92667	0.443237	-2.11996	-2.43313	0.00035	0.00527299	WW domain containing protein, expressed
LOC_Os12g40780	Chr12:25242397-25246789	0.765934	0.175157	-2.12858	-2.1301	0.00355	0.0340128	ankyrin repeat domain-containing protein 44, putative, expressed
LOC_Os01g41820	Chr1:23682381-23685393	1.03257	0.236105	-2.12874	-2.72715	0.0002	0.00327002	cytochrome P450 72A1, putative, expressed
LOC_Os07g49370	Chr7:29565823-29571714	2.9528	0.674833	-2.12948	-3.80634	5e-05	0.000995617	glycosyltransferase family 43 protein, putative, expressed
LOC_Os03g04650	Chr3:2199771-2201650	1.06547	0.242827	-2.13349	-3.03333	0.00015	0.00258435	cytochrome P450 protein, putative, expressed
LOC_Os11g05640	Chr11:2560815-2563634	2.23179	0.507544	-2.1366	-4.53375	5e-05	0.000995617	bZIP transcription factor domain containing protein, expressed
LOC_Os03g27120	Chr3:15530612-15532459	54.0352	12.2528	-2.14079	-5.23195	5e-05	0.000995617	ICE-like protease p20 domain containing protein, putative, expressed
LOC_Os04g09720	Chr4:5207941-5216582	1.76876	0.400306	-2.14357	-2.82681	0.0001	0.00183939	OsSCP22 - Putative Serine Carboxypeptidase homologue, expressed
LOC_Os12g05840	Chr12:2688755-2689826	12.0318	2.71133	-2.14978	-3.91774	5e-05	0.000995617	Cupin domain containing protein, expressed
LOC_Os01g50080	Chr1:28774280-28780365	7.27747	1.63447	-2.15461	-4.41564	5e-05	0.000995617	MDR-like ABC transporter, putative, expressed
LOC_Os01g37590	Chr1:21038805-21041083	1.35564	0.303206	-2.1606	-5.49368	5e-05	0.000995617	peptide transporter PTR2, putative, expressed
LOC_Os11g18570	Chr11:10474863-10477749	26.7803	5.98111	-2.16269	-4.86447	5e-05	0.000995617	cytochrome P450, putative, expressed
LOC_Os07g05830	Chr7:2801927-2804209	3.90158	0.871344	-2.16275	-2.9785	5e-05	0.000995617	zinc-finger protein, putative, expressed
LOC_Os03g27190	Chr3:15567898-15572135	6.56533	1.46445	-2.1645	-3.96273	5e-05	0.000995617	ICE-like protease p20 domain containing protein, putative, expressed
LOC_Os01g11710	Chr1:6319129-6322474	5.41968	1.20673	-2.16711	-4.22885	5e-05	0.000995617	GDSL-like lipase/acylhydrolase, putative, expressed
LOC_Os08g32940	Chr8:20429459-20431037	0.634153	0.140855	-2.17062	-2.81596	0.00125	0.0148988	endoglucanase, putative, expressed
LOC_Os11g40690	Chr11:24302517-24307835	2.5298	0.561727	-2.17108	-2.41745	0.00085	0.0109633	dehydrogenase, putative, expressed
LOC_Os01g53220	Chr1:30582484-30583743	10.1574	2.25245	-2.17296	-5.29093	5e-05	0.000995617	HSF-type DNA-binding domain containing protein, expressed
LOC_Os11g37260	Chr11:22003367-22010520	12.2552	2.7082	-2.17799	-4.53145	5e-05	0.000995617	SEY1, putative, expressed
LOC_Os01g20100	Chr1:11409811-11410165	4.59271	1.00933	-2.18595	-2.52207	0.0025	0.0258017	expressed protein
LOC_Os12g01040	Chr12:25537-27007	0.81906	0.17941	-2.19071	-3.10687	0.0008	0.0104451	exo70 exocyst complex subunit domain containing protein, expressed
LOC_Os03g21660	Chr3:12362126-12365893	1.09552	0.239532	-2.19332	-2.87211	5e-05	0.000995617	transposon protein, putative, unclassified, expressed
LOC_Os06g18670	Chr6:10588144-10589939	6.22484	1.35877	-2.19573	-5.65674	5e-05	0.000995617	anthocyanidin 3-O-glucosyltransferase, putative, expressed
LOC_Os01g60490	Chr1:34981467-34985447	3.04297	0.660634	-2.20356	-2.78325	0.0002	0.00327002	WRKY22, expressed
LOC_Os08g30080	Chr8:18491722-18493264	1.2513	0.271478	-2.20452	-3.59722	0.0002	0.00327002	1-aminocyclopropane-1-carboxylate oxidase homolog 4, putative, expressed
LOC_Os12g05870	Chr12:2696406-2697214	10.612	2.30128	-2.20518	-3.55615	5e-05	0.000995617	Cupin domain containing protein, expressed
LOC_Os07g48500	Chr7:29008870-29009943	108.634	23.554	-2.20544	-5.37678	5e-05	0.000995617	stress responsive protein, putative, expressed
LOC_Os07g04480	Chr7:1978005-1981459	0.88359	0.191509	-2.20596	-2.69083	0.00015	0.00258435	transposon protein, putative, unclassified, expressed
LOC_Os04g53810	Chr4:32063704-32065859	9.67239	2.09602	-2.20622	-4.78087	5e-05	0.000995617	leucoanthocyanidin reductase, putative, expressed
LOC_Os02g30780	Chr2:18334896-18335811	1.99317	0.431684	-2.20702	-2.20225	0.00185	0.0203213	LGC1, putative, expressed
LOC_Os06g12290	Chr6:6612660-6613440	2.08471	0.450569	-2.21002	-2.22482	0.0004	0.00587495	glutathione S-transferase GSTU6, putative, expressed
LOC_Os06g04480	Chr6:1922428-1923594	4.56217	0.98411	-2.21283	-3.75571	5e-05	0.000995617	expressed protein
LOC_Os03g49050	Chr3:27943410-27948948	1.74317	0.375626	-2.21435	-2.47631	0.0014	0.0162883	possible lysine decarboxylase domain containing protein, expressed
LOC_Os09g34890	Chr9:20330878-20332328	1.4068	0.302941	-2.2153	-2.0923	0.0052	0.0457385	expressed protein
LOC_Os10g36500	Chr10:19530116-19532281	6.41128	1.37925	-2.21673	-4.09545	5e-05	0.000995617	invertase/pectin methylesterase inhibitor family protein, putative, expressed
LOC_Os07g23660	Chr7:13366415-13367542	190.698	40.9077	-2.22085	-3.81497	5e-05	0.000995617	retrotransposon protein, putative, unclassified, expressed
LOC_Os03g53540	Chr3:30707828-30708737	1.49416	0.320457	-2.22113	-2.89214	0.0022	0.0233334	expressed protein
LOC_Os12g38051	Chr12:23382983-23391427	71.7546	15.3851	-2.22154	-5.01207	5e-05	0.000995617	metallothionein, putative, expressed
LOC_Os10g35180	Chr10:18784684-18791044	2.79745	0.595108	-2.23289	-4.17862	5e-05	0.000995617	white-brown complex homolog protein 11, putative, expressed
LOC_Os06g02770	Chr6:1010095-1010680	2.71981	0.567636	-2.26047	-2.37862	0.0014	0.0162883	expressed protein
LOC_Os05g48650	Chr5:27883502-27884410	17.0925	3.56548	-2.26119	-5.84318	5e-05	0.000995617	transcription factor HBP-1b, putative, expressed
LOC_Os01g45470	Chr1:25800667-25801243	323.053	66.7957	-2.27395	-5.61366	5e-05	0.000995617	expressed protein
LOC_Os05g01256	Chr5:178800-181635	1.14129	0.235457	-2.27712	-2.72377	5e-05	0.000995617	helix-loop-helix DNA-binding domain containing protein, expressed
LOC_Os03g06050	Chr3:3026460-3027521	2.97353	0.611678	-2.28133	-2.52477	5e-05	0.000995617	expansin precursor, putative, expressed
LOC_Os08g41750	Chr8:26351180-26352296	7.14503	1.45405	-2.29686	-4.91855	5e-05	0.000995617	OsFBX303 - F-box domain containing protein, expressed
LOC_Os12g05880	Chr12:2699174-2700272	18.651	3.78941	-2.29921	-4.54367	5e-05	0.000995617	Cupin domain containing protein, expressed
LOC_Os05g37660	Chr5:22040053-22041963	1.07534	0.217772	-2.3039	-3.67615	0.0001	0.00183939	transferase family protein, putative, expressed
LOC_Os05g44340	Chr5:25803529-25807160	1.14633	0.231586	-2.3074	-4.3161	5e-05	0.000995617	heat shock protein 101, putative, expressed
LOC_Os01g02060	Chr1:576442-579569	1.83382	0.369362	-2.31174	-3.31408	5e-05	0.000995617	TOO MANY MOUTHS precursor, putative, expressed
LOC_Os01g50350	Chr1:28910212-28911081	1.79893	0.362313	-2.31183	-2.63916	0.0014	0.0162883	expressed protein
LOC_Os01g53090	Chr1:30512275-30521565	4.99979	1.00605	-2.31317	-4.21325	5e-05	0.000995617	pathogen-related protein, putative, expressed
LOC_Os01g01870	Chr1:478324-481166	36.5595	7.35374	-2.3137	-6.10782	5e-05	0.000995617	helix-loop-helix DNA-binding domain containing protein, expressed
LOC_Os04g45810	Chr4:27124165-27125512	51.2292	10.2783	-2.31736	-5.52668	5e-05	0.000995617	homeobox associated leucine zipper, putative, expressed
LOC_Os04g01740	Chr4:483240-486065	0.727759	0.146013	-2.31737	-3.27774	0.0002	0.00327002	heat shock protein, putative, expressed
LOC_Os11g19730	Chr11:11373317-11376655	3.0423	0.608814	-2.32109	-3.58545	5e-05	0.000995617	expressed protein
LOC_Os12g14220	Chr12:8076283-8076815	8.09466	1.618	-2.32276	-3.07823	5e-05	0.000995617	expressed protein
LOC_Os03g60560	Chr3:34424179-34425104	8.40698	1.65779	-2.34233	-4.36628	5e-05	0.000995617	ZOS3-21 - C2H2 zinc finger protein, expressed
LOC_Os05g45430	Chr5:26356707-26358549	0.97105	0.191192	-2.34453	-3.2723	0.0001	0.00183939	TOO MANY MOUTHS precursor, putative, expressed
LOC_Os01g68450	Chr1:39777747-39779937	0.685565	0.13428	-2.35205	-2.20981	0.00095	0.0119823	expressed protein
LOC_Os10g38120	Chr10:20426803-20430567	1.59823	0.311258	-2.36029	-3.28147	5e-05	0.000995617	cytochrome P450, putative, expressed
LOC_Os07g03000	Chr7:1117785-1120936	0.724922	0.140242	-2.3699	-2.68373	0.00015	0.00258435	receptor-like protein kinase precursor, putative, expressed
LOC_Os10g31990	Chr10:16805682-16810647	0.657482	0.127062	-2.37142	-3.14024	5e-05	0.000995617	retrotransposon protein, putative, unclassified, expressed
LOC_Os02g54870	Chr2:33604347-33606002	1.58729	0.306574	-2.37226	-3.01233	0.0001	0.00183939	expressed protein
LOC_Os03g42710	Chr3:23781110-23782726	0.978314	0.188549	-2.37536	-4.3755	0.00055	0.00767343	WD-40 repeat family protein, putative, expressed
LOC_Os06g01250	Chr6:163204-165539	12.7178	2.44291	-2.38018	-6.68965	5e-05	0.000995617	cytochrome P450, putative, expressed
LOC_Os07g44430	Chr7:26548651-26549804	6.54983	1.25052	-2.38893	-3.70924	5e-05	0.000995617	peroxiredoxin, putative, expressed
LOC_Os12g05210	Chr12:2312449-2313272	5.01378	0.956561	-2.38997	-4.2993	5e-05	0.000995617	expressed protein
LOC_Os01g06740	Chr1:3188756-3190330	18.7865	3.57973	-2.39177	-5.5519	5e-05	0.000995617	ribosome inactivating protein, putative, expressed
LOC_Os07g01600	Chr7:373731-375712	6.69808	1.2756	-2.39257	-4.48665	5e-05	0.000995617	dirigent, putative, expressed
LOC_Os12g12514	Chr12:6890011-6896629	2.04887	0.384975	-2.41199	-2.4152	0.00115	0.0139557	NADP-dependent oxidoreductase, putative, expressed
LOC_Os05g39690	Chr5:23297456-23300472	14.7742	2.76973	-2.41527	-4.03606	5e-05	0.000995617	oxidoreductase, aldo/keto reductase family protein, putative, expressed
LOC_Os03g37470	Chr3:20772674-20782658	6.9206	1.27514	-2.44024	-4.97586	5e-05	0.000995617	MATE efflux family protein, putative, expressed
LOC_Os08g01910	Chr8:557357-558625	1.89289	0.345681	-2.45308	-3.83194	0.0004	0.00587495	expressed protein
LOC_Os01g06310	Chr1:2999575-3001204	283.822	51.7662	-2.4549	-6.53552	5e-05	0.000995617	glycine-rich cell wall structural protein precursor, putative, expressed
LOC_Os08g36920	Chr8:23353881-23355003	1.36592	0.248156	-2.46055	-3.58284	0.00155	0.0176474	AP2 domain containing protein, expressed
LOC_Os03g42600	Chr3:23715171-23715759	8.04333	1.46103	-2.46081	-4.17489	5e-05	0.000995617	expressed protein
LOC_Os06g01972	Chr6:546503-550383	0.999975	0.181031	-2.46566	-2.18275	0.00135	0.0158246	auxin-induced protein 5NG4, putative, expressed
LOC_Os01g55320	Chr1:31840529-31841097	6.34726	1.1487	-2.46613	-2.87333	0.001	0.0124917	heavy metal-associated domain containing protein, expressed
LOC_Os08g02200	Chr8:746498-747146	2.21844	0.400477	-2.46975	-2.38341	0.0049	0.0437244	expressed protein
LOC_Os01g56690	Chr1:32714778-32716417	1.49153	0.268563	-2.47346	-3.17823	0.0013	0.0153384	helix-loop-helix DNA-binding domain containing protein, expressed
LOC_Os07g39740	Chr7:23814134-23816459	3.32919	0.595033	-2.48413	-4.6913	5e-05	0.000995617	GDSL-like lipase/acylhydrolase, putative, expressed
LOC_Os01g73250	Chr1:42460554-42462334	1248.18	222.939	-2.48511	-4.1739	5e-05	0.000995617	abscisic stress-ripening, putative, expressed
LOC_Os10g23180	Chr10:12090253-12098641	0.814364	0.144238	-2.49722	-2.7139	0.00015	0.00258435	cytochrome P450, putative, expressed
LOC_Os01g17050	Chr1:9770014-9771037	3.00886	0.526605	-2.51442	-4.66133	5e-05	0.000995617	VQ domain containing protein, putative, expressed
LOC_Os01g02120	Chr1:612563-615650	0.728753	0.127425	-2.51578	-1.93218	0.0053	0.0464609	osMFT2 MFT-Like2 homologous to Mother of FT and TFL1 gene; contains Pfam profile PF01161: Phosphatidylethanolamine-binding protein, expressed
LOC_Os03g41060	Chr3:22816932-22817775	4.88987	0.852799	-2.51952	-3.53492	5e-05	0.000995617	GASR2 - Gibberellin-regulated GASA/GAST/Snakin family protein precursor, putative, expressed
LOC_Os09g09040	Chr9:4813299-4813923	14.5575	2.48945	-2.54786	-3.46776	5e-05	0.000995617	expressed protein
LOC_Os11g01790	Chr11:422274-425470	1.43381	0.244972	-2.54916	-3.02023	0.00015	0.00258435	protein phosphatase 2c, putative, expressed
LOC_Os12g27440	Chr12:16144946-16146126	7.74542	1.32088	-2.55184	-4.04336	5e-05	0.000995617	expressed protein
LOC_Os12g12580	Chr12:6916184-6918603	4.63492	0.789356	-2.5538	-3.57666	5e-05	0.000995617	NADP-dependent oxidoreductase, putative, expressed
LOC_Os03g18490	Chr3:10366998-10368090	3.04962	0.515301	-2.56514	-2.97381	5e-05	0.000995617	RPGR, putative, expressed
LOC_Os05g02070	Chr5:605759-606871	1603.87	269.101	-2.57534	-5.0297	5e-05	0.000995617	expressed protein
LOC_Os07g42730	Chr7:25585027-25586234	6.5703	1.09644	-2.58313	-3.66444	5e-05	0.000995617	EF hand family protein, expressed
LOC_Os01g12580	Chr1:6922081-6923336	12.0652	2.01326	-2.58324	-5.28762	5e-05	0.000995617	late embryogenesis abundant protein, putative, expressed
LOC_Os05g10670	Chr5:5846044-5848291	16.2958	2.6908	-2.59839	-8.89939	5e-05	0.000995617	zinc finger CCCH type family protein, putative, expressed
LOC_Os09g38320	Chr9:22041966-22045393	7.93279	1.30228	-2.60679	-6.83093	5e-05	0.000995617	phytoene synthase, chloroplast precursor, putative, expressed
LOC_Os12g33150	Chr12:20058248-20059540	471.674	76.4009	-2.62613	-5.27889	5e-05	0.000995617	expressed protein
LOC_Os03g16170	Chr3:8921369-8923437	14.9475	2.41234	-2.63139	-6.39751	5e-05	0.000995617	protein phosphatase 2C, putative, expressed
LOC_Os05g04830	Chr5:2325837-2328042	0.670447	0.107505	-2.64072	-2.45528	0.0044	0.040026	expressed protein
LOC_Os01g58194	Chr1:33641953-33650995	16.9906	2.72287	-2.64154	-6.36514	5e-05	0.000995617	protein disulfide isomerase, putative, expressed
LOC_Os01g08260	Chr1:4033750-4037473	8.56546	1.3696	-2.64477	-4.90409	5e-05	0.000995617	pleiotropic drug resistance protein 4, putative, expressed
LOC_Os04g38430	Chr4:22848935-22851644	4.50835	0.719986	-2.64656	-3.94523	5e-05	0.000995617	nodulin, putative, expressed
LOC_Os10g25230	Chr10:13030985-13032006	3.42715	0.546721	-2.64813	-4.28323	5e-05	0.000995617	ZIM domain containing protein, putative, expressed
LOC_Os05g50340	Chr5:28845444-28846050	33.5081	5.26848	-2.66905	-2.93706	0.00015	0.00258435	MYB family transcription factor, putative, expressed
LOC_Os02g42585	Chr2:25595411-25597607	2.12618	0.333445	-2.67274	-4.67034	5e-05	0.000995617	AP2 domain containing protein, expressed
LOC_Os02g14840	Chr2:8244346-8248444	1.07019	0.166843	-2.6813	-2.98443	0.00015	0.00258435	potassium channel KAT1, putative, expressed
LOC_Os06g48300	Chr6:29208085-29210947	23.3249	3.58184	-2.7031	-4.88054	5e-05	0.000995617	protein phosphatase 2C, putative, expressed
LOC_Os08g29760	Chr8:18291814-18299730	2.47296	0.378013	-2.70973	-3.92073	5e-05	0.000995617	membrane protein, putative, expressed
LOC_Os01g69190	Chr1:40211196-40213481	1.86842	0.285145	-2.71205	-4.55532	0.0001	0.00183939	regulatory protein, putative, expressed
LOC_Os10g21790	Chr10:11185624-11186271	33.253	5.06029	-2.71619	-6.08637	5e-05	0.000995617	dehydration stress-induced protein, putative, expressed
LOC_Os04g33560	Chr4:20304562-20306181	1.77681	0.268284	-2.72746	-3.00795	0.0004	0.00587495	expressed protein
LOC_Os04g45000	Chr4:26617449-26619109	4.16346	0.625853	-2.73389	-3.65685	5e-05	0.000995617	short-chain dehydrogenase/reductase, putative, expressed
LOC_Os01g12520	Chr1:6879904-6881968	2.156	0.323552	-2.73629	-4.62476	5e-05	0.000995617	mitochondrial carrier protein, putative, expressed
LOC_Os02g26470	Chr2:15543702-15544246	15.3545	2.29731	-2.74064	-4.72943	5e-05	0.000995617	expressed protein
LOC_Os11g10520	Chr11:5755643-5760026	9.72632	1.45322	-2.74264	-5.21982	5e-05	0.000995617	dehydrogenase, putative, expressed
LOC_Os12g05860	Chr12:2692484-2693511	16.1113	2.4041	-2.7445	-5.01115	5e-05	0.000995617	Cupin domain containing protein, expressed
LOC_Os04g58310	Chr4:34706680-34707954	1.98659	0.294993	-2.75154	-5.39058	5e-05	0.000995617	CBS domain-containing protein, putative, expressed
LOC_Os06g10750	Chr6:5613998-5617153	12.1019	1.79497	-2.75321	-5.91462	5e-05	0.000995617	integral membrane protein DUF6 containing protein, expressed
LOC_Os02g48570	Chr2:29736162-29741713	1.67151	0.246873	-2.75931	-4.33928	5e-05	0.000995617	peptide transporter PTR2, putative, expressed
LOC_Os12g34802	Chr12:21139035-21141043	1.24566	0.17933	-2.79621	-2.99782	0.0013	0.0153384	expressed protein
LOC_Os11g12760	Chr11:7215350-7216869	2.22927	0.313929	-2.82806	-4.93762	0.0001	0.00183939	O-methyltransferase, putative, expressed
LOC_Os07g46930	Chr7:28053813-28056609	1.37927	0.194164	-2.82856	-3.42719	0.0006	0.00823838	sex determination protein tasselseed-2, putative, expressed
LOC_Os05g40400	Chr5:23739163-23739799	1.74297	0.244262	-2.83504	-3.33652	0.0005	0.00708571	harpin-induced protein 1 domain containing protein, expressed
LOC_Os07g04500	Chr7:1985483-1987858	3.77837	0.528934	-2.83661	-3.07328	0.0001	0.00183939	expressed protein
LOC_Os07g40220	Chr7:24115633-24116649	2.5017	0.346755	-2.85092	-3.04547	0.0001	0.00183939	expressed protein
LOC_Os01g10400	Chr1:5478475-5479836	212.458	29.2638	-2.85999	-7.46572	5e-05	0.000995617	expressed protein
LOC_Os02g43280	Chr2:26079796-26085572	2.62319	0.359157	-2.86863	-4.07194	5e-05	0.000995617	aldehyde dehydrogenase, putative, expressed
LOC_Os02g40530	Chr2:24580381-24582527	19.2877	2.60049	-2.89083	-6.05491	5e-05	0.000995617	MYB family transcription factor, putative, expressed
LOC_Os08g29600	Chr8:18161057-18161614	2.25157	0.30324	-2.8924	-3.05255	0.0022	0.0233334	seed maturation protein PM41, putative, expressed
LOC_Os02g46680	Chr2:28487548-28498680	0.966962	0.129662	-2.8987	-4.50662	5e-05	0.000995617	multidrug resistance protein, putative, expressed
LOC_Os12g15530	Chr12:8869429-8874715	5.09578	0.655124	-2.95946	-6.14051	5e-05	0.000995617	retrotransposon protein, putative, unclassified, expressed
LOC_Os07g15959	Chr7:9278825-9282985	14.6657	1.87727	-2.96574	-5.36461	5e-05	0.000995617	expressed protein
LOC_Os06g15480	Chr6:8785863-8788413	1.16204	0.145674	-2.99584	-3.48288	0.0001	0.00183939	transcription factor, putative, expressed
LOC_Os10g21784	Chr10:11176581-11181022	1.55666	0.193986	-3.00443	-3.39679	0.0013	0.0153384	expressed protein
LOC_Os05g50960	Chr5:29240181-29242468	0.847674	0.105139	-3.01122	-2.76626	0.0007	0.00935346	polygalacturonase, putative, expressed
LOC_Os01g44390	Chr1:25461990-25463691	3.67292	0.453588	-3.01747	-2.98568	0.00045	0.0065072	MYB family transcription factor, putative, expressed
LOC_Os11g25160	Chr11:14329177-14336173	11.0292	1.35311	-3.02698	-5.60004	5e-05	0.000995617	tropinone reductase 2, putative, expressed
LOC_Os03g52070	Chr3:29871084-29878401	0.933713	0.114296	-3.03021	-2.32162	0.00025	0.00397638	OsSCP20 - Putative Serine Carboxypeptidase homologue, expressed
LOC_Os03g58610	Chr3:33384952-33387239	0.886652	0.107986	-3.03752	-3.4807	0.0001	0.00183939	expressed protein
LOC_Os01g04330	Chr1:1930993-1931904	12.2631	1.48268	-3.04804	-5.66318	5e-05	0.000995617	OsCML16 - Calmodulin-related calcium sensor protein, expressed
LOC_Os12g06480	Chr12:3118026-3124779	0.804742	0.0972939	-3.04811	-2.95803	0.00035	0.00527299	PHD-finger family protein, expressed
LOC_Os06g14810	Chr6:8408316-8410308	0.741655	0.0890432	-3.05817	-3.81185	0.0014	0.0162883	3-ketoacyl-CoA synthase, putative, expressed
LOC_Os03g08360	Chr3:4266977-4271866	9.72845	1.16089	-3.06698	-5.22666	5e-05	0.000995617	3-ketoacyl-CoA synthase 10, putative, expressed
LOC_Os09g36680	Chr9:21155955-21157945	22.8503	2.7162	-3.07255	-4.32966	5e-05	0.000995617	ribonuclease T2 family domain containing protein, expressed
LOC_Os07g05360	Chr7:2453959-2456611	22.3958	2.62947	-3.09038	-5.75572	5e-05	0.000995617	photosystem II 10 kDa polypeptide, chloroplast precursor, putative, expressed
LOC_Os05g50380	Chr5:28871793-28877277	62.106	7.25203	-3.09827	-6.46639	5e-05	0.000995617	glucose-1-phosphate adenylyltransferase large subunit, chloroplast precursor, putative, expressed
LOC_Os09g25850	Chr9:15492997-15497524	0.769001	0.0895466	-3.10227	-4.36165	0.0001	0.00183939	WAX2, putative, expressed
LOC_Os10g18870	Chr10:9616693-9618180	7.72761	0.893898	-3.11184	-4.37244	5e-05	0.000995617	dirigent, putative, expressed
LOC_Os03g07100	Chr3:3626391-3628635	4.45464	0.514817	-3.11318	-4.19056	5e-05	0.000995617	LTPL82 - Protease inhibitor/seed storage/LTP family protein precursor, expressed
LOC_Os03g44380	Chr3:24959106-24961777	5.23854	0.60321	-3.11843	-7.86543	5e-05	0.000995617	9-cis-epoxycarotenoid dioxygenase 1, chloroplast precursor, putative, expressed
LOC_Os01g43851	Chr1:25119733-25121927	0.960398	0.108912	-3.14047	-3.15282	0.00155	0.0176474	cytochrome P450 72A1, putative, expressed
LOC_Os04g03810	Chr4:1714651-1720355	5.81949	0.647707	-3.16748	-5.21444	5e-05	0.000995617	OsSub38 - Putative Subtilisin homologue, expressed
LOC_Os04g47840	Chr4:28393757-28394469	0.979835	0.108782	-3.1711	-1.71509	0.00395	0.036923	expressed protein
LOC_Os04g33820	Chr4:20485787-20487086	3.79328	0.420497	-3.17328	-5.25092	0.0001	0.00183939	OsFBX132 - F-box domain containing protein, expressed
LOC_Os04g56560	Chr4:33729811-33732507	4.85667	0.53692	-3.17719	-6.67637	5e-05	0.000995617	proton-dependent oligopeptide transport, putative, expressed
LOC_Os04g52210	Chr4:31019366-31024260	0.735271	0.0808972	-3.18411	-2.69658	0.0058	0.0495084	terpene synthase, putative, expressed
LOC_Os08g30540	Chr8:18797924-18798975	9.50373	1.03709	-3.19596	-3.81291	0.0004	0.00587495	expressed protein
LOC_Os05g41490	Chr5:24291469-24292858	1.11281	0.121218	-3.19853	-4.31627	0.0028	0.0283355	circadian clock coupling factor ZGT, putative, expressed
LOC_Os02g49920	Chr2:30500229-30502289	1.9087	0.207257	-3.2031	-4.76884	5e-05	0.000995617	3-ketoacyl-CoA synthase, putative, expressed
LOC_Os02g48770	Chr2:29850371-29852551	1.41778	0.153914	-3.20344	-3.79631	5e-05	0.000995617	SAM dependent carboxyl methyltransferase, putative, expressed
LOC_Os03g16920	Chr3:9411493-9416082	15.2946	1.64616	-3.21585	-7.569	5e-05	0.000995617	DnaK family protein, putative, expressed
LOC_Os05g46480	Chr5:26927606-26928902	317.616	34.0435	-3.22183	-6.42969	5e-05	0.000995617	late embryogenesis abundant protein, group 3, putative, expressed
LOC_Os09g21120	Chr9:12746533-12749125	4.87611	0.514218	-3.24528	-8.73103	5e-05	0.000995617	armadillo/beta-catenin repeat family protein, putative, expressed
LOC_Os10g13850	Chr10:7529341-7530484	3.12944	0.329581	-3.2472	-6.40235	5e-05	0.000995617	POEI17 - Pollen Ole e I allergen and extensin family protein precursor, expressed
LOC_Os04g21320	Chr4:12026917-12029573	5.75275	0.597953	-3.26615	-5.76616	5e-05	0.000995617	membrane associated DUF588 domain containing protein, putative, expressed
LOC_Os12g42220	Chr12:26194508-26195982	3.52178	0.364965	-3.27048	-4.58583	5e-05	0.000995617	expressed protein
LOC_Os04g33920	Chr4:20543120-20544485	60.2053	6.18721	-3.28253	-7.08722	5e-05	0.000995617	LTPL102 - Protease inhibitor/seed storage/LTP family protein precursor, expressed
LOC_Os11g09020	Chr11:4799113-4801313	7.96517	0.809842	-3.29799	-7.08484	5e-05	0.000995617	amino acid transporter, putative, expressed
LOC_Os09g35890	Chr9:20654706-20659187	1.4152	0.143383	-3.30306	-4.05829	5e-05	0.000995617	kinesin motor domain containing protein, expressed
LOC_Os04g42100	Chr4:24920322-24924654	1.02492	0.102558	-3.321	-4.55602	5e-05	0.000995617	retrotransposon protein, putative, unclassified, expressed
LOC_Os01g13740	Chr1:7686883-7693987	0.592454	0.0592451	-3.32194	-3.54325	0.0003	0.00465766	myb-like DNA-binding domain containing protein, expressed
LOC_Os06g48200	Chr6:29156424-29157883	17.017	1.69195	-3.33021	-7.01462	5e-05	0.000995617	glycosyl hydrolases family 16, putative, expressed
LOC_Os12g16360	Chr12:9374937-9375978	1.00011	0.097877	-3.35305	-2.25258	0.00425	0.0390563	expressed protein
LOC_Os03g21820	Chr3:12469261-12470602	1.87604	0.18176	-3.36758	-4.11162	0.0001	0.00183939	expansin precursor, putative, expressed
LOC_Os12g13910	Chr12:7892374-7893944	14.7185	1.42366	-3.36995	-8.7658	5e-05	0.000995617	expressed protein
LOC_Os05g46470	Chr5:26922145-26923380	3.20728	0.308866	-3.3763	-2.73185	0.003	0.0298812	expressed protein
LOC_Os04g20400	Chr4:11408522-11410376	0.914497	0.0880622	-3.37638	-3.68071	0.00015	0.00258435	cytokinin-O-glucosyltransferase 1, putative, expressed
LOC_Os09g29390	Chr9:17843406-17844736	4.51761	0.42903	-3.39641	-4.59033	5e-05	0.000995617	plastocyanin-like domain containing protein, putative, expressed
LOC_Os09g26000	Chr9:15620334-15625678	1.34176	0.126022	-3.41237	-3.57977	0.0004	0.00587495	glutamate receptor, putative, expressed
LOC_Os01g68300	Chr1:39682833-39683442	178.245	16.7068	-3.41536	-7.34493	5e-05	0.000995617	expressed protein
LOC_Os01g58850	Chr1:33997099-33998320	1.57029	0.139083	-3.49701	-3.71055	0.00025	0.00397638	circadian clock coupling factor-related, putative, expressed
LOC_Os05g38290	Chr5:22450675-22452631	5.66476	0.501557	-3.49753	-7.50084	5e-05	0.000995617	protein phosphatase 2C, putative, expressed
LOC_Os02g53180	Chr2:32558634-32562705	14.3284	1.25592	-3.51206	-7.31353	5e-05	0.000995617	1-aminocyclopropane-1-carboxylate oxidase protein, putative, expressed
LOC_Os09g15670	Chr9:9567470-9568905	23.7415	2.05216	-3.5322	-8.4234	5e-05	0.000995617	protein phosphatase 2C, putative, expressed
LOC_Os01g62770	Chr1:36346112-36349549	1.0684	0.0909663	-3.55398	-5.39614	5e-05	0.000995617	expressed protein
LOC_Os03g47940	Chr3:27251937-27256569	7.01611	0.594706	-3.56042	-5.5964	5e-05	0.000995617	GDSL-like lipase/acylhydrolase, putative, expressed
LOC_Os04g09654	Chr4:5178468-5186509	2.66941	0.224546	-3.57144	-4.32933	5e-05	0.000995617	O-methyltransferase, putative, expressed
LOC_Os05g10310	Chr5:5625712-5632906	1.13143	0.0936559	-3.59464	-2.4128	0.00125	0.0148988	acid phosphatase, putative, expressed
LOC_Os10g14870	Chr10:7779395-7781084	1.201	0.097718	-3.61947	-1.81494	0.00275	0.0279019	heavy metal-associated domain containing protein, expressed
LOC_Os07g10840	Chr7:5890557-5894135	120.083	9.60991	-3.64337	-8.84005	5e-05	0.000995617	uncharacterized glycosyltransferase, putative, expressed
LOC_Os03g22590	Chr3:13004685-13008130	21.7763	1.7418	-3.64411	-9.04275	5e-05	0.000995617	nodulin MtN3 family protein, putative, expressed
LOC_Os02g43330	Chr2:26143308-26144731	5.00306	0.397827	-3.6526	-5.04494	5e-05	0.000995617	homeobox associated leucine zipper, putative, expressed
LOC_Os01g70520	Chr1:40842241-40848348	1.46985	0.116623	-3.65575	-3.5408	0.0002	0.00327002	Os1bglu5 - beta-glucosidase homologue, similar to G. max isohydroxyurate hydrolase, expressed
LOC_Os10g42850	Chr10:23107502-23108646	1.72354	0.135012	-3.67422	-3.88543	0.0002	0.00327002	WRKY2, expressed
LOC_Os03g60580	Chr3:34430583-34431200	56.4599	4.3875	-3.68575	-6.2834	5e-05	0.000995617	actin-depolymerizing factor, putative, expressed
LOC_Os05g31020	Chr5:18016616-18020387	16.6343	1.27746	-3.70281	-6.40774	5e-05	0.000995617	eukaryotic peptide chain release factor subunit 1-1, putative, expressed
LOC_Os03g30470	Chr3:17390789-17391871	1.81387	0.138475	-3.71138	-4.31665	0.00015	0.00258435	CHIT4 - Chitinase family protein precursor, expressed
LOC_Os02g34860	Chr2:20913875-20919120	2.96693	0.226467	-3.71159	-4.67032	5e-05	0.000995617	Regulator of chromosome condensation domain containing protein, expressed
LOC_Os11g26750	Chr11:15320187-15321526	194.597	14.8242	-3.71446	-6.95452	5e-05	0.000995617	dehydrin, putative, expressed
LOC_Os06g48210	Chr6:29163788-29166834	1.96569	0.149437	-3.71742	-5.9032	5e-05	0.000995617	DEAD-box ATP-dependent RNA helicase, putative, expressed
LOC_Os06g02780	Chr6:1011583-1014688	1.59256	0.120599	-3.72306	-4.67171	0.0001	0.00183939	aspartic protease, putative, expressed
LOC_Os06g07220	Chr6:3455732-3456811	15.726	1.18956	-3.72466	-10.9743	5e-05	0.000995617	LTPL128 - Protease inhibitor/seed storage/LTP family protein precursor, expressed
LOC_Os12g40260	Chr12:24915509-24917030	2.50963	0.188637	-3.73379	-6.71743	5e-05	0.000995617	WD-40 repeat family protein, putative, expressed
LOC_Os06g13720	Chr6:7602363-7605812	28.1333	2.0827	-3.75575	-9.10996	5e-05	0.000995617	dehydrogenase E1 component domain containing protein, expressed
LOC_Os03g01800	Chr3:492651-494093	1.19681	0.0881677	-3.7628	-2.91554	0.00445	0.0404023	glycosyl hydrolases family 16, putative, expressed
LOC_Os01g45659	Chr1:25931148-25931730	75.5637	5.55684	-3.76536	-6.22595	5e-05	0.000995617	expressed protein
LOC_Os09g34230	Chr9:20214375-20216181	2.64362	0.192886	-3.77669	-6.06685	5e-05	0.000995617	UDP-glucoronosyl/UDP-glucosyl transferase, putative, expressed
LOC_Os04g41680	Chr4:24708715-24709910	42.619	3.10767	-3.77759	-7.29938	5e-05	0.000995617	CHIT3 - Chitinase family protein precursor, expressed
LOC_Os08g42040	Chr8:26554149-26557081	6.10059	0.435326	-3.80878	-5.20114	5e-05	0.000995617	LTPL80 - Protease inhibitor/seed storage/LTP family protein precursor, expressed
LOC_Os03g47270	Chr3:26746796-26747692	4.37217	0.308629	-3.8244	-4.87067	5e-05	0.000995617	GCRP4 - Glycine and cysteine rich family protein precursor, expressed
LOC_Os02g50900	Chr2:31111839-31114614	0.925123	0.0647987	-3.83561	-3.01683	0.00305	0.0302505	expressed protein
LOC_Os03g07180	Chr3:3674146-3679971	67.6468	4.73286	-3.83724	-6.2476	5e-05	0.000995617	embryonic protein DC-8, putative, expressed
LOC_Os06g46740	Chr6:28388295-28389574	15.0834	1.05406	-3.83894	-10.2952	5e-05	0.000995617	early nodulin 20 precursor, putative, expressed
LOC_Os04g51796	Chr4:30697526-30701645	1.24943	0.0844189	-3.88755	-2.84722	0.0001	0.00183939	DNA repair ATPase-related, putative, expressed
LOC_Os10g09240	Chr10:4994497-4995160	21.7652	1.46877	-3.88934	-7.07608	5e-05	0.000995617	expressed protein
LOC_Os01g38580	Chr1:21665617-21669309	4.77291	0.32118	-3.89341	-6.84481	5e-05	0.000995617	beta,beta-carotene 9,10-dioxygenase, putative, expressed
LOC_Os11g35400	Chr11:20743713-20748482	2.20576	0.14473	-3.92984	-4.12229	5e-05	0.000995617	AMP-binding enzyme, putative, expressed
LOC_Os01g57610	Chr1:33308447-33311391	2.22401	0.145446	-3.9346	-5.38345	5e-05	0.000995617	OsGH3.1 - Probable indole-3-acetic acid-amido synthetase, expressed
LOC_Os05g10330	Chr5:5638521-5641118	1.37752	0.0870411	-3.98423	-2.61061	0.005	0.0443966	HAD superfamily phosphatase, putative, expressed
LOC_Os09g19930	Chr9:11920506-11926039	3.01209	0.188224	-4.00024	-5.02714	5e-05	0.000995617	HOTHEAD precursor, putative, expressed
LOC_Os07g05940	Chr7:2870685-2872832	11.5642	0.711998	-4.02164	-10.1244	5e-05	0.000995617	9-cis-epoxycarotenoid dioxygenase 1, chloroplast precursor, putative, expressed
LOC_Os02g52670	Chr2:32204391-32205335	3.05827	0.185932	-4.03987	-4.67446	0.0001	0.00183939	AP2 domain containing protein, expressed
LOC_Os09g10340	Chr9:5643293-5645523	2.52485	0.146452	-4.1077	-5.29287	5e-05	0.000995617	cytochrome P450, putative, expressed
LOC_Os05g49730	Chr5:28523661-28526025	3.22229	0.186401	-4.11161	-5.56853	5e-05	0.000995617	protein phosphatase 2C, putative, expressed
LOC_Os02g33420	Chr2:19860073-19864625	0.779317	0.0427712	-4.1875	-4.56384	0.0018	0.0199406	ATPase, AAA family protein, expressed
LOC_Os01g42190	Chr1:23911516-23913299	2.98353	0.161173	-4.21033	-4.31773	5e-05	0.000995617	heat shock protein DnaJ, putative, expressed
LOC_Os02g54140	Chr2:33179485-33180458	9.83037	0.53005	-4.21305	-6.13272	5e-05	0.000995617	hsp20/alpha crystallin family protein, putative, expressed
LOC_Os04g32540	Chr4:19591898-19595564	2.39595	0.127207	-4.23535	-4.64887	0.0001	0.00183939	OsSCP24 - Putative Serine Carboxypeptidase homologue, expressed
LOC_Os02g04780	Chr2:2192207-2193869	3.95184	0.208005	-4.24783	-6.19036	5e-05	0.000995617	expressed protein
LOC_Os05g39250	Chr5:23013502-23014354	30.9501	1.5986	-4.27506	-8.31766	5e-05	0.000995617	phosphatidylethanolamine-binding protein, putative, expressed
LOC_Os05g47730	Chr5:27345714-27346293	19.3939	0.979912	-4.30681	-6.00222	5e-05	0.000995617	LTPL153 - Protease inhibitor/seed storage/LTP family protein precursor, expressed
LOC_Os04g23550	Chr4:13466419-13468869	8.17391	0.40695	-4.32811	-8.17997	5e-05	0.000995617	basic helix-loop-helix family protein, putative, expressed
LOC_Os03g26490	Chr3:15127251-15128249	5.70815	0.283653	-4.33082	-3.96697	0.00035	0.00527299	expressed protein
LOC_Os04g09390	Chr4:5005076-5006210	50.8378	2.43267	-4.38529	-8.2955	5e-05	0.000995617	HEV3 - Hevein family protein precursor, expressed
LOC_Os04g52310	Chr4:31078199-31080558	6.70501	0.320381	-4.38738	-5.36649	5e-05	0.000995617	metal cation transporter, putative, expressed
LOC_Os04g45330	Chr4:26797649-26800253	1.95008	0.0916416	-4.41139	-4.5411	0.00075	0.00990838	YABBY domain containing protein, putative, expressed
LOC_Os11g19840	Chr11:11430581-11432967	0.683059	0.0311814	-4.45325	-2.39476	0.00265	0.0270515	O-methyltransferase, putative, expressed
LOC_Os03g48780	Chr3:27790976-27792047	1.72982	0.0767557	-4.49421	-3.73389	0.00495	0.0441033	Cupin domain containing protein, expressed
LOC_Os10g39840	Chr10:21320188-21322235	8.6094	0.379553	-4.50354	-7.2194	5e-05	0.000995617	glycosyl hydrolases family 16, putative, expressed
LOC_Os11g26760	Chr11:15327767-15328657	31.1396	1.36639	-4.5103	-6.83569	5e-05	0.000995617	dehydrin, putative, expressed
LOC_Os12g33120	Chr12:20042284-20043114	338.965	14.792	-4.51825	-6.99971	5e-05	0.000995617	expressed protein
LOC_Os09g02180	Chr9:862777-863088	152.776	6.61758	-4.52897	-7.44726	0.0008	0.0104451	expressed protein
LOC_Os08g17500	Chr8:10718580-10720791	1.86917	0.0808181	-4.53157	-5.47493	0.0035	0.033644	cinnamoyl-CoA reductase, putative, expressed
LOC_Os11g03230	Chr11:1175873-1178218	2.70187	0.115625	-4.54644	-2.91298	0.0007	0.00935346	nucleoside-triphosphatase, putative, expressed
LOC_Os07g48830	Chr7:29220282-29221843	4.82987	0.201153	-4.58562	-6.67418	5e-05	0.000995617	glycosyl transferase 8 domain containing protein, putative, expressed
LOC_Os10g40040	Chr10:21444256-21445487	12.94	0.525188	-4.62286	-12.0558	5e-05	0.000995617	expressed protein
LOC_Os09g21919	Chr9:13273133-13277254	4.33231	0.175	-4.62971	-5.4001	0.00065	0.00879078	expressed protein
LOC_Os11g02389	Chr11:703047-703960	11.8838	0.470436	-4.65886	-5.67829	5e-05	0.000995617	protease inhibitor/seed storage/LTP family, putative, expressed
LOC_Os02g57770	Chr2:35376561-35378827	1.06127	0.0420024	-4.65918	-2.33201	0.0034	0.032899	glycosyl hydrolases family 16, putative, expressed
LOC_Os01g54030	Chr1:31076570-31088007	17.071	0.664266	-4.68364	-3.81998	0.0003	0.00465766	NADP-dependent malic enzyme, putative, expressed
LOC_Os01g13120	Chr1:7297671-7298971	4.69856	0.180162	-4.70485	-5.22248	5e-05	0.000995617	aquaporin protein, putative, expressed
LOC_Os08g42470	Chr8:26841063-26843299	3.35835	0.118858	-4.82044	-4.64926	0.0002	0.00327002	BEE 1, putative, expressed
LOC_Os03g19290	Chr3:10848473-10850026	19.5736	0.690559	-4.825	-7.9784	5e-05	0.000995617	mitochondrial import inner membrane translocase subunit Tim17, putative, expressed
LOC_Os02g13660	Chr2:7323775-7325175	26.1342	0.904635	-4.85246	-7.21925	5e-05	0.000995617	meiosis 5, putative, expressed
LOC_Os08g44840	Chr8:28162969-28165431	1.94346	0.0670525	-4.8572	-5.09227	5e-05	0.000995617	transferase family protein, putative, expressed
LOC_Os03g16709	Chr3:9259811-9260747	3.11354	0.101967	-4.93238	-2.83442	0.00265	0.0270515	expressed protein
LOC_Os04g49980	Chr4:29811953-29812728	83.9638	2.72265	-4.94668	-9.92993	5e-05	0.000995617	late embryogenesis abundant group 1, putative, expressed
LOC_Os09g39530	Chr9:22699919-22700959	7.05857	0.228055	-4.95192	-5.40132	5e-05	0.000995617	Cupin domain containing protein, expressed
LOC_Os01g53240	Chr1:30589858-30592660	3.06357	0.0962236	-4.99268	-5.72177	5e-05	0.000995617	BURP domain containing protein, expressed
LOC_Os07g48910	Chr7:29268216-29269921	7.00956	0.219564	-4.99661	-4.62718	5e-05	0.000995617	retrotransposon protein, putative, unclassified, expressed
LOC_Os05g49440	Chr5:28346739-28348039	5.77491	0.174189	-5.05108	-6.13953	5e-05	0.000995617	DUF1264 domain containing protein, putative, expressed
LOC_Os01g71670	Chr1:41533272-41535619	9.09389	0.264137	-5.10554	-4.61968	5e-05	0.000995617	glycosyl hydrolases family 17, putative, expressed
LOC_Os11g26570	Chr11:15223323-15224819	52.1539	1.44475	-5.17388	-9.89272	5e-05	0.000995617	dehydrin, putative, expressed
LOC_Os10g36180	Chr10:19346333-19348306	20.4832	0.556415	-5.20214	-9.82762	5e-05	0.000995617	expressed protein
LOC_Os01g64670	Chr1:37519522-37524040	13.5514	0.361604	-5.22789	-4.20809	5e-05	0.000995617	soluble inorganic pyrophosphatase, putative, expressed
LOC_Os05g11320	Chr5:6393879-6396096	98.0285	2.58038	-5.24755	-8.56567	5e-05	0.000995617	metallothionein-like protein 3B, putative, expressed
LOC_Os04g51190	Chr4:30317692-30321649	3.36091	0.0811143	-5.37275	-4.77807	0.00015	0.00258435	growth-regulating factor, putative, expressed
LOC_Os10g09850	Chr10:5325562-5329971	17.5729	0.414732	-5.40503	-7.3183	5e-05	0.000995617	EF hand family protein, putative, expressed
LOC_Os04g10690	Chr4:5811322-5813082	3.12009	0.0733253	-5.41113	-6.60569	0.00095	0.0119823	inorganic phosphate transporter, putative, expressed
LOC_Os12g25450	Chr12:14713944-14716498	3.66496	0.0857347	-5.41778	-4.39667	0.0003	0.00465766	O-methyltransferase, putative, expressed
LOC_Os01g50910	Chr1:29233027-29234256	184.201	4.13565	-5.47703	-10.7451	5e-05	0.000995617	late embryogenesis abundant protein, group 3, putative, expressed
LOC_Os02g40784	Chr2:24718046-24724120	7.43514	0.166092	-5.4843	-6.56132	5e-05	0.000995617	WAX2, putative, expressed
LOC_Os11g43790	Chr11:26453035-26453881	8.54791	0.187781	-5.50845	-5.32751	0.0047	0.0422458	DUF581 domain containing protein, expressed
LOC_Os03g21260	Chr3:12145868-12150203	7.76027	0.163965	-5.56465	-5.34958	0.00025	0.00397638	2,3-bisphosphoglycerate-independent phosphoglycerate mutase, putative, expressed
LOC_Os02g15740	Chr2:8869107-8871520	8.41192	0.158745	-5.72766	-6.65537	0.0002	0.00327002	expressed protein
LOC_Os04g31710	Chr4:18994441-18995691	23.0689	0.37719	-5.93452	-13.8773	5e-05	0.000995617	expressed protein
LOC_Os03g20680	Chr3:11699261-11700672	17.3042	0.238878	-6.17871	-9.30408	5e-05	0.000995617	late embryogenesis abundant protein 1, putative, expressed
LOC_Os05g05930	Chr5:2969524-2970353	19.2522	0.264192	-6.18729	-5.77027	0.00165	0.0184979	peripheral-type benzodiazepine receptor, putative, expressed
LOC_Os05g31670	Chr5:18429323-18430293	138.93	1.874	-6.2121	-14.3518	5e-05	0.000995617	AWPM-19-like membrane family protein, putative, expressed
LOC_Os04g41620	Chr4:24687706-24689307	274.521	3.3495	-6.35683	-9.52848	5e-05	0.000995617	CHIT2 - Chitinase family protein precursor, expressed
LOC_Os05g28210	Chr5:16518573-16519496	20.3037	0.244169	-6.37772	-6.87198	0.00075	0.00990838	small hydrophilic plant seed protein, putative, expressed
LOC_Os06g02040	Chr6:593556-594233	37.321	0.448392	-6.37908	-6.48481	0.0003	0.00465766	late embryogenesis abundant group 1, putative, expressed
LOC_Os11g26780	Chr11:15336033-15337163	40.152	0.460438	-6.44632	-7.01768	5e-05	0.000995617	dehydrin, putative, expressed
LOC_Os11g26790	Chr11:15342563-15343857	685.406	7.24032	-6.56476	-8.63501	5e-05	0.000995617	dehydrin, putative, expressed
LOC_Os11g07911	Chr11:4084030-4084731	80.6048	0.800823	-6.65324	-8.88791	5e-05	0.000995617	expressed protein
LOC_Os04g52110	Chr4:30950938-30952114	18.7801	0.133695	-7.13411	-7.79621	0.001	0.0124917	late embryogenesis abundant protein, group 3, putative, expressed
LOC_Os12g42610	Chr12:26477632-26487388	4.93271	0.0343191	-7.16723	-3.76062	0.00265	0.0270515	YABBY domain containing protein, putative, expressed
LOC_Os12g43450	Chr12:26960486-26961405	22.2814	0.131857	-7.40072	-5.55267	0.00565	0.0485647	thaumatin family domain containing protein, expressed
LOC_Os03g51350	Chr3:29386199-29388063	87.3012	0.486412	-7.48768	-10.7557	5e-05	0.000995617	expressed protein
LOC_Os11g06980	Chr11:3463898-3468002	41.5776	0.216712	-7.58389	-10.7501	5e-05	0.000995617	BURP domain containing protein, expressed
LOC_Os06g23350	Chr6:13630100-13631415	32.0178	0.124433	-8.00736	-11.0675	0.00115	0.0139557	late embryogenesis abundant protein D-34, putative, expressed
LOC_Os01g51270	Chr1:29475539-29475833	1.17015	0	-Inf	NA	0.00095	0.0119823	THION44 - Plant thionin family protein precursor, putative, expressed
LOC_Os01g53650	Chr1:30824688-30825670	0.843421	0	-Inf	NA	5e-05	0.000995617	zinc finger CCCH type family protein, putative, expressed
LOC_Os01g72540	Chr1:42078681-42079137	1.40419	0	-Inf	NA	5e-05	0.000995617	OsCML23 - Calmodulin-related calcium sensor protein, expressed
LOC_Os02g03130	Chr2:1245576-1247286	2.4158	0	-Inf	NA	5e-05	0.000995617	expressed protein
LOC_Os02g36264	Chr2:21886309-21899230	0.740214	0	-Inf	NA	5e-05	0.000995617	terpene synthase, putative, expressed
LOC_Os02g42470	Chr2:25550572-25550818	2.89486	0	-Inf	NA	0.00025	0.00397638	expressed protein
LOC_Os02g53720	Chr2:32886842-32889742	13.4195	0	-Inf	NA	5e-05	0.000995617	phytosulfokine receptor precursor, putative, expressed
LOC_Os02g56610	Chr2:34687623-34689723	0.706014	0	-Inf	NA	5e-05	0.000995617	DUF640 domain containing protein, putative, expressed
LOC_Os03g22510	Chr3:12929936-12930797	0.801608	0	-Inf	NA	5e-05	0.000995617	expressed protein
LOC_Os03g63810	Chr3:36039163-36043822	0.481747	0	-Inf	NA	5e-05	0.000995617	WRKY80, expressed
LOC_Os04g02640	Chr4:997303-999140	0.925804	0	-Inf	NA	5e-05	0.000995617	3-ketoacyl-CoA synthase 6, putative, expressed
LOC_Os04g08828	Chr4:4874373-4878345	0.694418	0	-Inf	NA	5e-05	0.000995617	cytochrome P450, putative, expressed
LOC_Os04g10940	Chr4:5931173-5931871	4.93546	0	-Inf	NA	5e-05	0.000995617	expressed protein
LOC_Os04g11050	Chr4:6004593-6009046	4.18749	0	-Inf	NA	5e-05	0.000995617	expressed protein
LOC_Os04g11120	Chr4:6051707-6053393	5.55404	0	-Inf	NA	5e-05	0.000995617	expressed protein
LOC_Os04g35490	Chr4:21595743-21597815	1.28714	0	-Inf	NA	5e-05	0.000995617	expressed protein
LOC_Os04g47080	Chr4:27949383-27955640	0.652174	0	-Inf	NA	5e-05	0.000995617	anthocyanin regulatory Lc protein, putative, expressed
LOC_Os04g48200	Chr4:28703938-28708196	8.13949	0	-Inf	NA	5e-05	0.000995617	cytochrome P450, putative, expressed
LOC_Os04g56995	Chr4:33981894-33982688	1.0729	0	-Inf	NA	5e-05	0.000995617	expressed protein
LOC_Os05g04870	Chr5:2345387-2346843	3.75012	0	-Inf	NA	5e-05	0.000995617	oxidoreductase, short chain dehydrogenase/reductase family protein, putative, expressed
LOC_Os05g09740	Chr5:5534527-5536110	1.25877	0	-Inf	NA	5e-05	0.000995617	HAD superfamily phosphatase, putative, expressed
LOC_Os05g10210	Chr5:5553627-5554934	0.740232	0	-Inf	NA	5e-05	0.000995617	HAD superfamily phosphatase, putative, expressed
LOC_Os05g44200	Chr5:25682814-25685057	1.82658	0	-Inf	NA	5e-05	0.000995617	GDSL-like lipase/acylhydrolase, putative, expressed
LOC_Os05g50350	Chr5:28848044-28850435	1.56207	0	-Inf	NA	5e-05	0.000995617	MYB family transcription factor, putative, expressed
LOC_Os06g02900	Chr6:1063521-1066532	0.946197	0	-Inf	NA	5e-05	0.000995617	aspartic proteinase nepenthesin-2 precursor, putative, expressed
LOC_Os06g05550	Chr6:2515759-2517940	3.33345	0	-Inf	NA	5e-05	0.000995617	GDSL-like lipase/acylhydrolase, putative, expressed
LOC_Os06g10600	Chr6:5499341-5502411	0.453437	0	-Inf	NA	5e-05	0.000995617	homeobox and START domains containing protein, putative, expressed
LOC_Os06g13350	Chr6:7341808-7344913	0.790893	0	-Inf	NA	5e-05	0.000995617	SAM dependent carboxyl methyltransferase, putative, expressed
LOC_Os06g21210	Chr6:12252281-12253370	5.49404	0	-Inf	NA	5e-05	0.000995617	glycine rich protein family protein, putative, expressed
LOC_Os06g21240	Chr6:12279966-12281409	51.0528	0	-Inf	NA	5e-05	0.000995617	glycine rich protein family protein, putative, expressed
LOC_Os06g21910	Chr6:12665585-12666215	4.99998	0	-Inf	NA	5e-05	0.000995617	late embryogenesis abundant group 1, putative, expressed
LOC_Os06g37330	Chr6:22048645-22057757	0.619599	0	-Inf	NA	5e-05	0.000995617	cytochrome P450, putative, expressed
LOC_Os06g44300	Chr6:26736602-26744116	2.40569	0	-Inf	NA	5e-05	0.000995617	WAX2, putative, expressed
LOC_Os07g04110	Chr7:1743474-1745749	0.712562	0	-Inf	NA	5e-05	0.000995617	legume lectins beta domain containing protein, expressed
LOC_Os07g04490	Chr7:1983622-1984543	1.15501	0	-Inf	NA	0.00165	0.0184979	expressed protein
LOC_Os07g08800	Chr7:4540863-4541106	3.434	0	-Inf	NA	0.0001	0.00183939	expressed protein
LOC_Os07g25810	Chr7:14824051-14825735	2.03693	0	-Inf	NA	5e-05	0.000995617	retrotransposon protein, putative, unclassified, expressed
LOC_Os07g37700	Chr7:22602064-22602295	6.60218	0	-Inf	NA	5e-05	0.000995617	expressed protein
LOC_Os07g37850	Chr7:22695953-22696710	1.15003	0	-Inf	NA	5e-05	0.000995617	expressed protein
LOC_Os07g47840	Chr7:28565612-28567185	1.10374	0	-Inf	NA	5e-05	0.000995617	expressed protein
LOC_Os09g34930	Chr9:20357446-20359086	0.524123	0	-Inf	NA	5e-05	0.000995617	3-ketoacyl-CoA synthase precursor, putative, expressed
LOC_Os09g37480	Chr9:21602928-21603542	2.58723	0	-Inf	NA	5e-05	0.000995617	OsSAUR53 - Auxin-responsive SAUR gene family member, expressed
LOC_Os09g37495	Chr9:21606518-21607126	1.33612	0	-Inf	NA	5e-05	0.000995617	auxin responsive protein, putative, expressed
LOC_Os10g12090	Chr10:6721019-6721268	1.61781	0	-Inf	NA	0.0054	0.0471608	expressed protein
LOC_Os10g36160	Chr10:19330371-19330978	3.91937	0	-Inf	NA	5e-05	0.000995617	LTPL159 - Protease inhibitor/seed storage/LTP family protein precursor, expressed
LOC_Os11g02369	Chr11:693418-693864	27.4184	0	-Inf	NA	5e-05	0.000995617	LTPL7 - Protease inhibitor/seed storage/LTP family protein precursor, expressed
LOC_Os11g04600	Chr11:1951554-1954600	1.10063	0	-Inf	NA	5e-05	0.000995617	BTBA5 - Bric-a-Brac,Tramtrack, Broad Complex BTB domain with Ankyrin repeat region, expressed
LOC_Os11g07460	Chr11:3758488-3761568	1.06133	0	-Inf	NA	5e-05	0.000995617	TCP family transcription factor, putative, expressed
LOC_Os11g27329	Chr11:15706796-15738377	1.11074	0	-Inf	NA	5e-05	0.000995617	OsSCP62 - Putative Serine Carboxypeptidase homologue, expressed
LOC_Os11g40340	Chr11:24046398-24050126	0.554179	0	-Inf	NA	5e-05	0.000995617	expressed protein
LOC_Os11g41500	Chr11:24892802-24893498	1.01931	0	-Inf	NA	5e-05	0.000995617	NC domain-containing protein, putative, expressed
LOC_Os12g02320	Chr12:737405-737894	9.21985	0	-Inf	NA	5e-05	0.000995617	LTPL12 - Protease inhibitor/seed storage/LTP family protein precursor, expressed
LOC_Os12g04410	Chr12:1869477-1872102	0.843738	0	-Inf	NA	5e-05	0.000995617	BTBA6 - Bric-a-Brac,Tramtrack, Broad Complex BTB domain with Ankyrin repeat region, expressed
