# Supplementary material for: Common gene expression patterns are observed in rice roots during associations with plant growth-promoting bacteria, Herbaspirillum seropedicae and Azospirillum brasilense
Source: Sci Rep. 2022 May 25;12:8827. doi: 10.1038/s41598-022-12285-3 (PMC9132972; doi:10.1038/s41598-022-12285-3)
Supplement: Supplementary file 7 — Supplementary Table 5. [file 41598_2022_12285_MOESM7_ESM.xlsx]

## Sheet: Primer sequences
Supplementary Table 5: List of primers used for RT-PCR
Gene ID	Gene Name	Forward primer sequence (5'-3')	Reverse primer sequence (5'-3')
LOC_Os02g38230	High affinity nitrate transporter, putative, expressed	AGGTGTTCCTCTCCAAG	CTACTTGTCCTTCTTGCG
LOC_Os05g40060	WRKY48, expressed	TGAGCAAGGAAGAGCCAGTG	GACGAACGAGCTGTCTCCAA
LOC_Os08g36480	Nitrate reductase, putative, expressed	CCGACAACTACTACCATTAC	CCATGAGATTCCAGATGAG
LOC_Os01g50820	Nitrate transporter	GAAGCTCCACAAGACTG	CGTGGAAGAAGATGTACTG
LOC_Os12g25200	chloride transporter, chloride channel family, putative, expressed	GAGATCAAGGCCTACCT	GTCGTTGTCGAAGTAGC
