# Supplementary material for: Common gene expression patterns are observed in rice roots during associations with plant growth-promoting bacteria, Herbaspirillum seropedicae and Azospirillum brasilense
Source: Sci Rep. 2022 May 25;12:8827. doi: 10.1038/s41598-022-12285-3 (PMC9132972; doi:10.1038/s41598-022-12285-3)
Supplement: Supplementary file 8 — Supplementary Table 6. [file 41598_2022_12285_MOESM8_ESM.xlsx]

## Sheet: common_genes_OsHs_OsAs_1dpi
Supplementary Table 6: List of genes that are differentially expressed in rice roots during associations with Herbaspirillum seropedicae and Azospirillum brasilense, 1 day post inoculation
Gene	Description	log2FC_Hs_1dpi	log2FC_As_1dpi
LOC_Os05g17800	SHR5-receptor-like kinase, putative, expressed	Inf	Inf
LOC_Os11g47110	OsWAK121 - OsWAK receptor-like protein kinase, expressed	5.08057	3.43224
LOC_Os05g15880	glycosyl hydrolase, putative, expressed	4.57496	2.76084
LOC_Os03g16950	cysteine-rich repeat secretory protein 55 precursor, putative, expressed	4.26299	2.96326
LOC_Os10g34040	nodulin, putative, expressed	4.20339	1.4192
LOC_Os02g38230	high affinity nitrate transporter, putative, expressed	4.12333	3.55049
LOC_Os10g39300	aspartic proteinase nepenthesin, putative, expressed	3.79828	1.95358
LOC_Os06g05010	early nodulin 93 ENOD93 protein, putative, expressed	3.76251	2.67639
LOC_Os06g38580	expressed protein	3.71049	2.45371
LOC_Os01g50820	transporter, major facilitator family, putative, expressed	3.3875	2.26846
LOC_Os12g11840	hypothetical protein	3.346	-Inf
LOC_Os06g18960	embryogenesis transmembrane protein, putative, expressed	3.34375	1.23655
LOC_Os11g15040	S-adenosyl-L-methionine:benzoic acid/salicylic acid carboxyl methyltransferase, putative, expressed	3.33721	1.97307
LOC_Os03g31750	pyruvate, phosphate dikinase, chloroplast precursor, putative, expressed	3.29344	1.13842
LOC_Os10g39260	aspartic proteinase nepenthesin, putative, expressed	3.02663	1.87507
LOC_Os11g34570	lysM domain-containing GPI-anchored protein precursor, putative, expressed	3.02206	1.55256
LOC_Os11g34610	TKL_IRAK_DUF26-lc.28 - DUF26 kinases have homology to DUF26 containing loci, expressed	3.01816	1.67647
LOC_Os12g17860	retrotransposon protein, putative, Ty3-gypsy subclass, expressed	3.01712	1.72134
LOC_Os07g03467	SCP-like extracellular protein, expressed	2.86329	2.06285
LOC_Os07g48010	peroxidase precursor, putative, expressed	2.85823	1.77779
LOC_Os08g28240	carotenoid cleavage dioxygenase, putative, expressed	2.80515	2.47503
LOC_Os04g27670	terpene synthase family, metal binding domain containing protein, expressed	2.67603	1.51894
LOC_Os06g35700	reticuline oxidase-like protein precursor, putative, expressed	2.6525	2.14795
LOC_Os09g19290	retrotransposon protein, putative, unclassified, expressed	2.65096	2.32156
LOC_Os07g36690	CSLF2 - cellulose synthase-like family F; beta1,3;1,4 glucan synthase, expressed	2.6501	1.5612
LOC_Os04g30250	wall-associated receptor kinase-like 5 precursor, putative, expressed	2.63783	1.90882
LOC_Os04g43650	L-allo-threonine aldolase, putative, expressed	2.62613	1.0668
LOC_Os02g32320	expressed protein	2.62402	2.1884
LOC_Os04g25060	cysteine-rich receptor-like protein kinase, putative, expressed	2.5904	1.27829
LOC_Os01g22249	peroxidase precursor, putative, expressed	2.58806	2.85588
LOC_Os09g19300	retrotransposon protein, putative, unclassified, expressed	2.58412	2.39521
LOC_Os10g19919	retrotransposon protein, putative, Ty3-gypsy subclass, expressed	2.5796	2.19316
LOC_Os06g38764	expressed protein	2.55212	1.0424
LOC_Os04g25650	cysteine-rich receptor-like protein kinase, putative, expressed	2.53155	1.18702
LOC_Os04g09920	cytochrome P450, putative, expressed	2.44592	1.51087
LOC_Os06g37224	cytochrome P450, putative, expressed	2.40272	1.48152
LOC_Os03g16960	cysteine-rich repeat secretory protein 55 precursor, putative, expressed	2.39807	3.1307
LOC_Os01g03370	senescence-induced receptor-like serine/threonine-protein kinase precursor, putative, expressed	2.37613	1.2146
LOC_Os07g02610	expressed protein	2.35234	1.19815
LOC_Os07g34520	isocitrate lyase, putative, expressed	2.34594	1.0496
LOC_Os11g31540	BRASSINOSTEROID INSENSITIVE 1-associated receptor kinase 1 precursor, putative, expressed	2.34479	-1.19015
LOC_Os03g04570	peptide transporter PTR3-A, putative, expressed	2.344	1.19833
LOC_Os12g44050	purple acid phosphatase precursor, putative, expressed	2.26366	3.96424
LOC_Os01g73200	peroxidase precursor, putative, expressed	2.25954	-2.18796
LOC_Os06g35560	reticuline oxidase-like protein precursor, putative, expressed	2.23702	1.56849
LOC_Os04g01810	terpene synthase, putative, expressed	2.21089	-1.89069
LOC_Os05g17604	SHR5-receptor-like kinase, putative, expressed	2.17866	2.05546
LOC_Os01g24600	fruit bromelain precursor, putative, expressed	2.17757	1.65607
LOC_Os09g21660	expressed protein	2.17381	2.95554
LOC_Os12g41560	expressed protein	2.1708	1.17928
LOC_Os06g39780	cytochrome P450, putative, expressed	2.10134	2.53614
LOC_Os04g30240	OsWAK60 - OsWAK receptor-like protein kinase, expressed	2.10024	1.39772
LOC_Os04g05560	kinase, putative, expressed	2.0972	-1.64776
LOC_Os09g13440	expressed protein	2.06804	1.44391
LOC_Os04g49194	naringenin,2-oxoglutarate 3-dioxygenase, putative, expressed	2.03553	1.58119
LOC_Os09g37976	cupin domain containing protein, expressed	2.0304	1.74926
LOC_Os12g25090	expressed protein	2.02742	1.37247
LOC_Os01g24570	fruit bromelain precursor, putative, expressed	2.01931	1.18443
LOC_Os04g54900	bHLH family protein, putative, expressed	2.00203	1.74056
LOC_Os04g38320	expressed protein	1.99738	1.27428
LOC_Os08g02230	FAD-binding and arabino-lactone oxidase domains containing protein, putative, expressed	1.95892	1.4325
LOC_Os06g05020	early nodulin 93 ENOD93 protein, putative, expressed	1.9382	-3.19688
LOC_Os06g37280	expressed protein	1.89195	1.09956
LOC_Os10g34220	TKL_IRAK_DUF26-lf.1 - DUF26 kinases have homology to DUF26 containing loci, expressed	1.84313	1.29269
LOC_Os09g24590	expressed protein	1.83914	1.27316
LOC_Os11g06234	expressed protein	1.82005	1.0214
LOC_Os11g40830	retrotransposon protein, putative, unclassified, expressed	1.8147	1.35103
LOC_Os11g23080	retrotransposon protein, putative, unclassified, expressed	1.81136	1.80349
LOC_Os02g53130	nitrate reductase, putative, expressed	1.76129	-1.44217
LOC_Os04g05650	expressed protein	1.74829	1.98375
LOC_Os04g29810	expressed protein	1.71692	1.47771
LOC_Os04g30060	wall-associated receptor kinase-like 10 precursor, putative, expressed	1.71183	1.402
LOC_Os03g61500	uncharacterized Cys-rich domain containing protein, putative, expressed	1.70613	-1.51774
LOC_Os11g44340	calmodulin binding protein, putative, expressed	1.6975	-1.80423
LOC_Os01g09260	cytokinin dehydrogenase precursor, putative, expressed	1.69549	2.43995
LOC_Os04g56040	glycine rich protein family protein, putative, expressed	1.6942	1.0465
LOC_Os04g38540	aldose 1-epimerase, putative, expressed	1.68579	1.93196
LOC_Os04g10010	sex determination protein tasselseed-2, putative, expressed	1.65643	-1.1399
LOC_Os01g59580	retrotransposon protein, putative, unclassified, expressed	1.65516	1.58277
LOC_Os01g53390	glucosyltransferase, putative, expressed	1.64941	1.02182
LOC_Os11g39530	jacalin-like lectin domain containing protein, expressed	1.6419	-1.4391
LOC_Os12g09620	expressed protein	1.63082	1.3746
LOC_Os04g32830	expressed protein	1.62379	1.25365
LOC_Os12g24330	expressed protein	1.60519	-1.74535
LOC_Os04g59200	peroxidase precursor, putative, expressed	1.60169	-2.48649
LOC_Os08g31410	sulfate transporter, putative, expressed	1.58041	1.15104
LOC_Os01g58290	OsSub9 - Putative Subtilisin homologue, expressed	1.57138	-1.36128
LOC_Os03g24820	expressed protein	1.57031	2.08635
LOC_Os03g36534	expressed protein	1.56199	1.05082
LOC_Os08g36030	plant viral response family protein, putative, expressed	1.56042	1.44453
LOC_Os04g30110	wall-associated receptor kinase 3 precursor, putative, expressed	1.5537	1.27395
LOC_Os08g37210	patatin, putative, expressed	1.54083	1.49991
LOC_Os05g33430	xyloglucanase inhibitor, putative, expressed	1.53925	1.69594
LOC_Os10g28370	chlorophyllase-2, chloroplast precursor, putative, expressed	1.53343	1.95793
LOC_Os09g37780	serine/threonine-protein kinase receptor precursor, putative, expressed	1.53157	1.79085
LOC_Os06g37450	GATA zinc finger domain containing protein, expressed	1.52563	2.10515
LOC_Os05g38040	expressed protein	1.52198	2.19475
LOC_Os10g03440	avr9/Cf-9 rapidly elicited protein 74, putative, expressed	1.51936	-1.39578
LOC_Os07g34850	aspartic proteinase nepenthesin, putative, expressed	1.5173	1.15546
LOC_Os02g56014	40S ribosomal protein S30, putative, expressed	1.51494	1.50117
LOC_Os06g16170	expressed protein	1.50618	1.3247
LOC_Os06g05424	expressed protein	1.50317	1.1961
LOC_Os10g04450	expressed protein	1.49858	2.11825
LOC_Os06g03520	DUF581 domain containing protein, expressed	1.49444	1.43463
LOC_Os02g41450	no apical meristem protein, putative, expressed	1.47945	2.27057
LOC_Os05g48680	expressed protein	1.47588	-1.30946
LOC_Os04g57090	jasmonate O-methyltransferase, putative, expressed	1.4665	1.04723
LOC_Os01g24050	expressed protein	1.46187	-2.12929
LOC_Os05g50610	WRKY8, expressed	1.46026	2.20609
LOC_Os12g40180	expressed protein	1.45207	-1.26158
LOC_Os03g42259	hypervariable Bacillus group-specific protein, putative, expressed	1.44877	1.91092
LOC_Os05g50300	AMP-binding enzyme, putative, expressed	1.44317	2.29217
LOC_Os04g40990	malate synthase, glyoxysomal, putative, expressed	1.43991	1.91786
LOC_Os02g51440	laccase precursor protein, putative, expressed	1.43278	-2.2
LOC_Os10g21670	dehydration stress-induced protein, putative, expressed	1.43058	-2.31077
LOC_Os04g43800	phenylalanine ammonia-lyase, putative, expressed	1.40325	-1.00199
LOC_Os07g43670	ribonuclease T2 family domain containing protein, expressed	1.40092	1.01846
LOC_Os05g30660	leucine zipper protein-like, putative, expressed	1.398	1.28892
LOC_Os07g02990	expressed protein	1.39436	-2.08849
LOC_Os04g55740	peroxidase precursor, putative, expressed	1.38389	2.2055
LOC_Os03g01300	LTPL114 - Protease inhibitor/seed storage/LTP family protein precursor, expressed	1.37349	1.27788
LOC_Os10g36170	LTPL160 - Protease inhibitor/seed storage/LTP family protein precursor, expressed	1.37198	1.75139
LOC_Os12g08850	expressed protein	1.36696	1.75694
LOC_Os12g33300	integral membrane protein DUF6 containing protein, expressed	1.35267	-2.12578
LOC_Os04g37970	transporter family protein, putative, expressed	1.33798	1.12083
LOC_Os06g01610	vacuolar-processing enzyme precursor, putative, expressed	1.33215	1.71697
LOC_Os02g02310	auxin-induced protein 5NG4, putative, expressed	1.33199	1.03585
LOC_Os06g16160	expressed protein	1.33147	1.38101
LOC_Os03g02874	retrotransposon protein, putative, Ty3-gypsy subclass, expressed	1.32954	1.51219
LOC_Os03g58980	Cupin domain containing protein, expressed	1.32824	1.05748
LOC_Os03g13210	peroxidase precursor, putative, expressed	1.32408	2.13056
LOC_Os03g52370	PIII4 - Proteinase inhibitor II family protein precursor, expressed	1.31566	1.27707
LOC_Os04g39320	expressed protein	1.3129	1.2476
LOC_Os06g07914	hydroxylase, putative, expressed	1.29916	1.2536
LOC_Os04g10750	inorganic phosphate transporter, putative, expressed	1.28044	1.07363
LOC_Os06g34560	zinc finger, C3HC4 type domain containing protein, expressed	1.28034	1.03831
LOC_Os02g37160	heavy metal transport/detoxification protein, putative, expressed	1.27903	1.1108
LOC_Os03g52390	PIII1 - Proteinase inhibitor II family protein precursor, expressed	1.27603	1.13761
LOC_Os08g19694	NB-ARC domain containing protein, expressed	1.27358	1.04903
LOC_Os02g37190	expressed protein	1.27205	1.32124
LOC_Os12g04690	embryogenesis transmembrane protein, putative, expressed	1.25666	-2.10535
LOC_Os03g55220	bHelix-loop-helix transcription factor, putative, expressed	1.25287	1.17496
LOC_Os03g46070	thaumatin, putative, expressed	1.2459	-1.32847
LOC_Os12g38660	expressed protein	1.24078	1.50702
LOC_Os03g09910	aminotransferase, classes I and II, domain containing protein, expressed	1.2223	-1.27879
LOC_Os11g15570	Ser/Thr protein phosphatase family protein, putative, expressed	1.21894	1.08041
LOC_Os11g07580	expressed protein	1.20462	1.04632
LOC_Os09g29600	OsWAK85 - OsWAK receptor-like cytoplasmic kinase OsWAK-RLCK, expressed	1.19669	-1.36879
LOC_Os11g38050	phosphoesterase family protein, putative, expressed	1.19473	1.0833
LOC_Os05g29900	expressed protein	1.19205	1.40066
LOC_Os06g35480	peroxidase precursor, putative, expressed	1.18545	1.17702
LOC_Os03g29930	expressed protein	1.18508	-1.54832
LOC_Os09g08130	indole-3-glycerol phosphate synthase, chloroplast precursor, putative, expressed	1.18334	-1.18774
LOC_Os11g37960	WIP4 - Wound-induced protein precursor, expressed	1.18216	1.39996
LOC_Os05g50730	expressed protein	1.18102	1.73125
LOC_Os01g22370	peroxidase precursor, putative, expressed	1.17842	1.45515
LOC_Os05g08900	expressed protein	1.17659	-1.18912
LOC_Os02g12680	cytochrome P450, putative, expressed	1.17261	2.60808
LOC_Os07g47540	DUF567 domain containing protein, putative, expressed	1.16666	1.29915
LOC_Os01g40260	WRKY77, expressed	1.16285	-1.08065
LOC_Os05g49620	WRKY19, expressed	1.15201	-2.5795
LOC_Os05g38140	basic helix-loop-helix DND-binding domain containing protein, expressed	1.15142	1.19525
LOC_Os01g10210	lachrymatory factor synthase, putative, expressed	1.13958	2.25
LOC_Os08g02110	peroxidase precursor, putative, expressed	1.13024	2.33632
LOC_Os01g36220	bZIP transcription factor domain containing protein, expressed	1.11937	1.31785
LOC_Os08g38960	expressed protein	1.07879	1.17719
LOC_Os01g11700	GDSL-like lipase/acylhydrolase, putative, expressed	1.06855	1.87442
LOC_Os12g02060	peroxidase precursor, putative, expressed	1.06134	1.195
LOC_Os04g33610	expressed protein	1.05955	1.18104
LOC_Os04g54300	wound induced protein, putative, expressed	1.05521	-1.18198
LOC_Os07g34260	chalcone and stilbene synthases, putative, expressed	1.05248	-3.66422
LOC_Os04g55640	plant-specific domain TIGR01627 family protein, expressed	1.05189	1.06871
LOC_Os02g32980	Cupin domain containing protein, expressed	1.05021	-1.04018
LOC_Os02g39330	CHIT1 - Chitinase family protein precursor, expressed	1.03852	-1.04894
LOC_Os07g38370	expressed protein	1.03437	1.02181
LOC_Os06g17070	retrotransposon protein, putative, Ty1-copia subclass, expressed	1.03187	1.82156
LOC_Os09g19800	aminopeptidase, putative, expressed	1.02865	-1.26546
LOC_Os09g29690	beta-expansin precursor, putative, expressed	1.02808	-1.33478
LOC_Os05g33440	mTERF domain containing protein, expressed	1.02203	1.34582
LOC_Os12g36880	pathogenesis-related Bet v I family protein, putative, expressed	1.01346	-1.28799
LOC_Os04g03796	OsSub37 - Putative Subtilisin homologue, expressed	1.01111	1.13397
LOC_Os12g02080	peroxidase precursor, putative, expressed	1.01067	1.53936
LOC_Os09g28750	gibberellin receptor GID1L2, putative, expressed	1.01005	1.01044
LOC_Os03g03034	flavonol synthase/flavanone 3-hydroxylase, putative, expressed	1.00934	1.47337
LOC_Os03g01900	40S ribosomal protein S17, putative, expressed	1.00742	1.109
LOC_Os03g10050	serine acetyltransferase protein, putative, expressed	1.0069	-1.21313
LOC_Os07g41400	EGG APPARATUS-1, putative, expressed	1.00435	1.28123
LOC_Os02g14160	peroxidase precursor, putative, expressed	1.0024	1.0949
LOC_Os03g47610	thiamine biosynthesis protein thiC, putative, expressed	-1.00344	-3.05005
LOC_Os05g33400	basic 7S globulin precursor, putative, expressed	-1.01408	-1.33889
LOC_Os03g12390	STE_MEK_ste7_MAP2K.6 - STE kinases include homologs to sterile 7, sterile 11 and sterile 20 from yeast, expressed	-1.01482	-1.03077
LOC_Os09g31120	pirin, putative, expressed	-1.02586	-1.03775
LOC_Os04g58200	protochlorophyllide reductase A, chloroplast precursor, putative, expressed	-1.02861	-1.52877
LOC_Os06g33080	peroxidase precursor, putative, expressed	-1.0295	-3.23816
LOC_Os10g37760	OsRhmbd17 - Putative Rhomboid homologue, expressed	-1.03254	-2.37023
LOC_Os09g37180	transferase family protein, putative, expressed	-1.03374	-1.83123
LOC_Os05g31620	OsCML15 - Calmodulin-related calcium sensor protein, expressed	-1.03846	-1.97106
LOC_Os02g33000	glycosyl hydrolases family 17, putative, expressed	-1.03877	-2.61874
LOC_Os03g55290	GASR3 - Gibberellin-regulated GASA/GAST/Snakin family protein precursor, expressed	-1.04268	-1.80058
LOC_Os03g41510	oxidoreductase, aldo/keto reductase family protein, putative, expressed	-1.06101	-1.56643
LOC_Os03g64170	GDSL-like lipase/acylhydrolase, putative, expressed	-1.06424	-1.91365
LOC_Os03g22120	sucrose synthase, putative, expressed	-1.06617	-1.25357
LOC_Os03g50780	PHD-finger domain containing protein, putative, expressed	-1.09399	-1.18071
LOC_Os09g37080	expressed protein	-1.09504	-2.0456
LOC_Os10g02814	G-protein alpha subunit, putative, expressed	-1.09932	-1.17529
LOC_Os02g02830	ubiquitin-conjugating enzyme, putative, expressed	-1.10054	-1.2557
LOC_Os11g05380	cytochrome P450, putative, expressed	-1.11077	-1.11872
LOC_Os03g11910	DnaK family protein, putative, expressed	-1.11816	-1.08116
LOC_Os11g47390	laccase precursor protein, putative, expressed	-1.12135	-2.3825
LOC_Os09g34150	NBS-LRR disease resistance protein, putative, expressed	-1.12344	-2.75403
LOC_Os04g41280	ankyrin repeat domain containing protein, expressed	-1.13156	-1.04054
LOC_Os04g56390	expressed protein	-1.133	-1.32384
LOC_Os07g22770	AP2 domain containing protein, expressed	-1.1339	-1.50226
LOC_Os09g29710	beta-expansin precursor, putative, expressed	-1.13542	-2.06417
LOC_Os02g02730	expressed protein	-1.1447	-1.84198
LOC_Os02g44230	CPuORF22 - conserved peptide uORF-containing transcript, expressed	-1.1517	-2.11536
LOC_Os11g32750	hydrolase, NUDIX family, domain containing protein, expressed	-1.15862	-2.51861
LOC_Os04g45730	protein kinase domain containing protein, expressed	-1.16062	-2.76346
LOC_Os03g07980	expressed protein	-1.16138	-1.54159
LOC_Os02g43640	retrotransposon protein, putative, unclassified, expressed	-1.17179	-1.47805
LOC_Os10g40640	glycosyl transferase 8 domain containing protein, putative, expressed	-1.17217	-1.86879
LOC_Os03g31134	retrotransposon protein, putative, Ty1-copia subclass, expressed	-1.17533	-1.70718
LOC_Os09g37120	pyridoxal-dependent decarboxylase protein, putative, expressed	-1.17702	-2.78283
LOC_Os12g02300	LTPL26 - Protease inhibitor/seed storage/LTP family protein precursor, expressed	-1.17895	-1.83391
LOC_Os03g32220	ZOS3-11 - C2H2 zinc finger protein, expressed	-1.18075	-5.83089
LOC_Os10g31540	glycine-rich cell wall structural protein 2 precursor, putative, expressed	-1.19478	-2.92085
LOC_Os05g16420	SHR5-receptor-like kinase, putative, expressed	-1.1961	2.12187
LOC_Os08g04370	plastocyanin-like domain containing protein, putative, expressed	-1.19636	-4.14719
LOC_Os10g33900	possible lysine decarboxylase domain containing protein, expressed	-1.19673	-1.19822
LOC_Os01g50410	STE_MEKK_ste11_MAP3K.6 - STE kinases include homologs to sterile 7, sterile 11 and sterile 20 from yeast, expressed	-1.19689	-2.32633
LOC_Os08g43430	CXE carboxylesterase, putative, expressed	-1.20581	-1.22708
LOC_Os01g71310	cytokinin dehydrogenase precursor, putative, expressed	-1.21747	-1.10897
LOC_Os01g43590	HSF-type DNA-binding domain containing protein, expressed	-1.21854	1.18153
LOC_Os08g43390	cytochrome P450, putative, expressed	-1.22434	-4.84921
LOC_Os05g44900	expressed protein	-1.24479	-1.5949
LOC_Os08g10310	SHR5-receptor-like kinase, putative, expressed	-1.24755	-5.06817
LOC_Os03g19380	calvin cycle protein CP12, putative, expressed	-1.24816	-1.71383
LOC_Os11g04020	major facilitator superfamily antiporter, putative, expressed	-1.25469	-4.16821
LOC_Os02g32860	poly synthetase 3, putative, expressed	-1.26744	-1.62732
LOC_Os06g44010	WRKY28, expressed	-1.26954	-3.29207
LOC_Os05g50570	OsSCP29 - Putative Serine Carboxypeptidase homologue, expressed	-1.27033	-1.95889
LOC_Os05g51220	aspartic proteinase, putative, expressed	-1.27877	-1.58599
LOC_Os03g50490	glutamine synthetase, catalytic domain containing protein, expressed	-1.28662	-1.69676
LOC_Os02g01150	erythronate-4-phosphate dehydrogenase domain containing protein, expressed	-1.28827	-2.30644
LOC_Os02g29210	ankyrin, putative, expressed	-1.29025	-1.22048
LOC_Os02g01340	ferredoxin--NADP reductase, chloroplast precursor, putative, expressed	-1.30248	-1.90503
LOC_Os12g27350	10-deacetylbaccatin III 10-O-acetyltransferase, putative, expressed	-1.30309	-1.05458
LOC_Os02g17000	OsSub14 - Putative Subtilisin homologue, expressed	-1.3037	-2.3952
LOC_Os03g55090	alpha-glucan phosphorylast isozyme, putative, expressed	-1.30491	-1.10698
LOC_Os04g45270	aspartyl protease family protein, putative, expressed	-1.30757	-1.43777
LOC_Os03g15270	gibberellin receptor GID1L2, putative, expressed	-1.3207	-1.18297
LOC_Os01g64310	no apical meristem protein, putative, expressed	-1.32268	-1.3472
LOC_Os07g03770	Homeobox domain containing protein, expressed	-1.32677	-2.14557
LOC_Os07g11790	terpene synthase, putative, expressed	-1.33305	-5.02699
LOC_Os04g31610	OsFBO3 - F-box and other domain containing protein, expressed	-1.33442	-2.11213
LOC_Os05g37520	expressed protein	-1.33883	-1.60374
LOC_Os09g28500	EF hand family protein, putative, expressed	-1.33931	-1.40812
LOC_Os12g23700	cyclin-dependent kinase G-2, putative, expressed	-1.34013	-3.02296
LOC_Os11g26880	RALFL14 - Rapid ALkalinization Factor RALF family protein precursor, expressed	-1.34095	-1.03125
LOC_Os12g28710	ATPase 3, putative, expressed	-1.34122	-1.31199
LOC_Os04g28420	peptidyl-prolyl isomerase, putative, expressed	-1.34149	-1.32984
LOC_Os06g01966	auxin-induced protein 5NG4, putative, expressed	-1.34256	-1.61698
LOC_Os04g48290	MATE efflux family protein, putative, expressed	-1.34314	-3.25045
LOC_Os10g34795	expressed protein	-1.35077	-1.92628
LOC_Os10g11140	phosphoglucomutase, putative, expressed	-1.35232	-1.02891
LOC_Os02g45780	zinc finger, C3HC4 type domain containing protein, expressed	-1.35476	-2.81228
LOC_Os06g49360	NBS-LRR disease resistance protein, putative, expressed	-1.3585	-1.22522
LOC_Os07g04450	expressed protein	-1.36338	-1.76531
LOC_Os04g27980	glycosyl hydrolase, putative, expressed	-1.3657	-1.73907
LOC_Os03g53020	helix-loop-helix DNA-binding domain containing protein, expressed	-1.36811	-2.1423
LOC_Os09g24620	expressed protein	-1.36815	1.18276
LOC_Os12g17600	ribulose bisphosphate carboxylase small chain, chloroplast precursor, putative, expressed	-1.36891	-4.20542
LOC_Os04g52164	transferase family protein, putative, expressed	-1.36943	-1.59124
LOC_Os06g27590	expressed protein	-1.37072	-1.55106
LOC_Os02g04810	auxin response factor 5, putative, expressed	-1.37253	-1.21386
LOC_Os01g70860	esterase, putative, expressed	-1.38726	-1.77417
LOC_Os01g28500	SCP-like extracellular protein, expressed	-1.39394	-3.7182
LOC_Os10g42780	lrgB-like family protein, expressed	-1.39812	-1.04471
LOC_Os08g28710	receptor protein kinase CRINKLY4 precursor, putative, expressed	-1.40145	-2.97269
LOC_Os12g04200	GRAS family transcription factor containing protein, expressed	-1.4144	-1.95084
LOC_Os11g13490	expressed protein	-1.41799	-2.7021
LOC_Os07g09625	expressed protein	-1.4181	-1.43205
LOC_Os01g08190	transcriptional corepressor LEUNIG, putative, expressed	-1.41934	-1.41256
LOC_Os07g11870	cytochrome P450, putative, expressed	-1.42212	-3.20535
LOC_Os01g20206	methyltransferase, putative, expressed	-1.43026	-2.36118
LOC_Os10g31530	glycine-rich cell wall protein, putative, expressed	-1.43553	-2.30814
LOC_Os03g04770	beta-amylase, putative, expressed	-1.43878	-1.8038
LOC_Os06g01840	nodulin, putative, expressed	-1.44021	-1.27533
LOC_Os02g07650	zinc-binding protein, putative, expressed	-1.45047	-1.32352
LOC_Os03g15180	PH domain containing protein, expressed	-1.45064	-2.10088
LOC_Os02g47200	transposon protein, putative, unclassified, expressed	-1.46843	-2.01281
LOC_Os12g38290	metallothionein, putative, expressed	-1.46863	1.17552
LOC_Os01g50700	dehydrin family protein, expressed	-1.46934	-1.75304
LOC_Os01g72020	BTBA3 - Bric-a-Brac,Tramtrack, Broad Complex BTB domain with Ankyrin repeat region, expressed	-1.47138	-1.10434
LOC_Os06g44540	HOTHEAD precursor, putative, expressed	-1.47142	-1.16616
LOC_Os01g28450	SCP-like extracellular protein, expressed	-1.47719	-1.74648
LOC_Os01g72650	RNA recognition motif containing protein, putative, expressed	-1.47727	-2.04212
LOC_Os12g29430	OsWAK125 - OsWAK receptor-like protein OsWAK-RLP, expressed	-1.49307	-1.64044
LOC_Os06g31800	THION2 - Plant thionin family protein precursor, expressed	-1.49316	-1.23299
LOC_Os03g13840	senescence-associated protein, putative, expressed	-1.49751	-1.07327
LOC_Os04g55800	sulfate transporter, putative, expressed	-1.50034	-1.42181
LOC_Os04g37880	expressed protein	-1.50443	-1.86659
LOC_Os06g31280	THION1 - Plant thionin family protein precursor, putative, expressed	-1.50451	-1.13728
LOC_Os11g02270	expressed protein	-1.51902	-1.94604
LOC_Os02g43470	glutamate dehydrogenase protein, putative, expressed	-1.52408	-3.13088
LOC_Os04g59120	auxin-induced protein 5NG4, putative, expressed	-1.52598	-1.41086
LOC_Os12g43940	ankyrin repeat domain-containing protein, putative, expressed	-1.53003	-1.71907
LOC_Os04g36720	ferric-chelate reductase, putative, expressed	-1.53707	-1.2187
LOC_Os01g18530	expressed protein	-1.53875	-1.96967
LOC_Os09g23595	expressed protein	-1.54423	-1.74876
LOC_Os04g57340	AP2 domain containing protein, expressed	-1.54471	-1.44975
LOC_Os05g51190	protein kinase family protein, putative, expressed	-1.54691	-1.08214
LOC_Os07g01214	transposon protein, putative, unclassified, expressed	-1.55058	-1.62647
LOC_Os01g55000	expressed protein	-1.55704	-1.10096
LOC_Os02g44155	expressed protein	-1.5574	-2.18606
LOC_Os06g51460	white-brown complex homolog protein, putative, expressed	-1.5642	-1.07708
LOC_Os03g11650	ATMAP70 protein, putative, expressed	-1.56957	-1.11953
LOC_Os03g19420	nicotianamine synthase, putative, expressed	-1.57323	-8.48457
LOC_Os01g07370	KIP1, putative, expressed	-1.58398	-1.77902
LOC_Os10g33990	DUF584 domain containing protein, putative, expressed	-1.58546	-1.82256
LOC_Os01g58760	bZIP transcription factor domain containing protein, expressed	-1.58757	-1.39739
LOC_Os02g58150	expressed protein	-1.59034	-1.20605
LOC_Os04g26320	mannose-binding lectin, putative, expressed	-1.59583	-1.10397
LOC_Os12g05440	cytochrome P450, putative, expressed	-1.61742	-1.72429
LOC_Os09g25960	glutamate receptor, putative, expressed	-1.61815	-1.19162
LOC_Os01g70310	inducer of CBF expression 2, putative, expressed	-1.62355	-1.84051
LOC_Os10g02220	peptide transporter PTR2, putative, expressed	-1.62674	-1.38624
LOC_Os03g58350	OsIAA14 - Auxin-responsive Aux/IAA gene family member, expressed	-1.63063	-1.19935
LOC_Os02g45420	AP2 domain containing protein, expressed	-1.63684	-1.93753
LOC_Os06g44610	membrane associated DUF588 domain containing protein, putative, expressed	-1.63785	-1.88613
LOC_Os06g41060	helix-loop-helix DNA-binding, putative, expressed	-1.6452	-1.73227
LOC_Os05g43120	GDSL-like lipase/acylhydrolase, putative, expressed	-1.65601	1.17684
LOC_Os02g51950	expressed protein	-1.65929	-1.66469
LOC_Os02g33590	U-box domain-containing protein, putative, expressed	-1.67724	-3.74912
LOC_Os09g28560	protein phosphotase protein, putative, expressed	-1.68295	-2.41028
LOC_Os03g45280	dehydrin, putative, expressed	-1.69161	-1.22173
LOC_Os01g04590	expressed protein	-1.72128	-1.22781
LOC_Os04g35430	PHD-finger domain containing protein, expressed	-1.72973	-2.20059
LOC_Os02g46180	DUF581 domain containing protein, expressed	-1.73046	-1.24097
LOC_Os10g28060	3-ketoacyl-CoA synthase, putative, expressed	-1.73602	-3.40793
LOC_Os12g38300	metallothionein, putative, expressed	-1.74343	1.31869
LOC_Os05g39880	expressed protein	-1.74529	-2.25244
LOC_Os01g43740	cytochrome P450 72A1, putative, expressed	-1.74544	-4.39395
LOC_Os10g33190	expressed protein	-1.74812	-1.90657
LOC_Os07g45620	retrotransposon protein, putative, Ty3-gypsy subclass, expressed	-1.75038	-1.59214
LOC_Os11g37970	WIP5 - Wound-induced protein precursor, expressed	-1.75224	-1.52609
LOC_Os08g31090	expressed protein	-1.76524	-3.0335
LOC_Os11g02350	LTPL25 - Protease inhibitor/seed storage/LTP family protein precursor, expressed	-1.76949	-2.76662
LOC_Os10g19160	receptor kinase, putative, expressed	-1.77546	-1.77077
LOC_Os07g22930	starch synthase, putative, expressed	-1.78051	-1.53298
LOC_Os05g40060	WRKY48, expressed	-1.79974	-2.17995
LOC_Os06g06560	starch synthase, putative, expressed	-1.80532	-1.32326
LOC_Os02g03400	microtubule associated protein, putative, expressed	-1.80753	-4.30964
LOC_Os11g44800	expressed protein	-1.81409	-1.48175
LOC_Os01g41420	transmembrane amino acid transporter protein, putative, expressed	-1.81539	-3.88658
LOC_Os03g47140	growth regulating factor protein, putative, expressed	-1.83234	-1.34675
LOC_Os01g70730	flowering promoting factor-like 1, putative, expressed	-1.83504	-1.95827
LOC_Os03g09930	sulfate transporter, putative, expressed	-1.83892	-1.19001
LOC_Os08g33050	MYB family transcription factor, putative, expressed	-1.84511	-2.16639
LOC_Os12g27830	dehydrogenase/reductase, putative, expressed	-1.86512	-1.30591
LOC_Os07g32170	OsSPL13 - SBP-box gene family member, expressed	-1.86987	-1.82611
LOC_Os03g59300	expressed protein	-1.87326	-1.94155
LOC_Os04g46990	cis-zeatin O-glucosyltransferase, putative, expressed	-1.87692	1.28621
LOC_Os07g36110	expressed protein	-1.88848	-1.39391
LOC_Os12g12590	NADP-dependent oxidoreductase, putative, expressed	-1.89552	-2.31804
LOC_Os03g09170	ethylene-responsive transcription factor, putative, expressed	-1.91329	-1.64431
LOC_Os01g46760	protein phosphatase 2C, putative, expressed	-1.91572	-1.31655
LOC_Os02g30530	transposon protein, putative, unclassified, expressed	-1.9331	-1.03829
LOC_Os10g36390	monocopper oxidase, putative, expressed	-1.93636	-2.42354
LOC_Os03g08310	ZIM domain containing protein, putative, expressed	-1.95262	-3.9749
LOC_Os02g03570	hsp20/alpha crystallin family protein, putative, expressed	-1.9614	-1.03242
LOC_Os11g05290	stress responsive A/B Barrel domain containing protein, expressed	-1.96537	-2.00836
LOC_Os09g18010	expressed protein	-1.97018	-2.21567
LOC_Os06g24430	expressed protein	-1.97199	-2.06355
LOC_Os02g26720	Inositol 1, 3, 4-trisphosphate 5/6-kinase, putative, expressed	-1.97717	-3.89741
LOC_Os09g26999	keratin-associated protein 5-4, putative, expressed	-1.97932	-1.96542
LOC_Os08g04360	plastocyanin-like domain containing protein, putative, expressed	-1.98134	-4.27608
LOC_Os04g11400	expressed protein	-1.99429	-1.04344
LOC_Os03g06060	expansin precursor, putative, expressed	-1.99731	-2.03705
LOC_Os01g12660	AAA-type ATPase family protein, putative, expressed	-2.00873	-1.98071
LOC_Os10g38080	OsSub61 - Putative Subtilisin homologue, expressed	-2.01598	-2.02437
LOC_Os02g50040	endoglucanase, putative, expressed	-2.02298	-1.91692
LOC_Os07g01300	expressed protein	-2.03489	-1.27324
LOC_Os04g14304	OsWAK30/31 - OsWAK receptor-like protein OsWAK-RLP, expressed	-2.05299	-2.70595
LOC_Os07g37730	NADH-ubiquinone oxidoreductase, mitochondrial precursor, putative, expressed	-2.05449	-3.1982
LOC_Os09g27820	1-aminocyclopropane-1-carboxylate oxidase protein, putative, expressed	-2.0693	-2.17522
LOC_Os05g16430	SHR5-receptor-like kinase, putative, expressed	-2.07428	2.00456
LOC_Os02g08230	WAX2, putative, expressed	-2.08135	-2.24785
LOC_Os04g55570	plant protein of unknown function DUF869 domain containing protein, expressed	-2.08512	-1.48007
LOC_Os12g13100	WW domain containing protein, expressed	-2.11996	-1.55758
LOC_Os12g40780	ankyrin repeat domain-containing protein 44, putative, expressed	-2.12858	-1.78276
LOC_Os11g05640	bZIP transcription factor domain containing protein, expressed	-2.1366	-2.20048
LOC_Os03g27120	ICE-like protease p20 domain containing protein, putative, expressed	-2.14079	-1.69854
LOC_Os04g09720	OsSCP22 - Putative Serine Carboxypeptidase homologue, expressed	-2.14357	-1.5064
LOC_Os01g50080	MDR-like ABC transporter, putative, expressed	-2.15461	-1.53023
LOC_Os01g37590	peptide transporter PTR2, putative, expressed	-2.1606	-1.04558
LOC_Os07g05830	zinc-finger protein, putative, expressed	-2.16275	-2.01698
LOC_Os03g27190	ICE-like protease p20 domain containing protein, putative, expressed	-2.1645	1.08806
LOC_Os01g11710	GDSL-like lipase/acylhydrolase, putative, expressed	-2.16711	-2.15377
LOC_Os01g53220	HSF-type DNA-binding domain containing protein, expressed	-2.17296	-1.73321
LOC_Os12g01040	exo70 exocyst complex subunit domain containing protein, expressed	-2.19071	-1.66255
LOC_Os03g21660	transposon protein, putative, unclassified, expressed	-2.19332	-2.06859
LOC_Os01g60490	WRKY22, expressed	-2.20356	-3.60276
LOC_Os08g30080	1-aminocyclopropane-1-carboxylate oxidase homolog 4, putative, expressed	-2.20452	-1.61529
LOC_Os12g05870	Cupin domain containing protein, expressed	-2.20518	-1.75626
LOC_Os07g48500	stress responsive protein, putative, expressed	-2.20544	-1.91935
LOC_Os07g04480	transposon protein, putative, unclassified, expressed	-2.20596	-2.40073
LOC_Os02g30780	LGC1, putative, expressed	-2.20702	-3.37848
LOC_Os06g12290	glutathione S-transferase GSTU6, putative, expressed	-2.21002	-3.12321
LOC_Os03g49050	possible lysine decarboxylase domain containing protein, expressed	-2.21435	-1.81635
LOC_Os10g35180	white-brown complex homolog protein 11, putative, expressed	-2.23289	-1.08527
LOC_Os05g48650	transcription factor HBP-1b, putative, expressed	-2.26119	-1.60937
LOC_Os01g45470	expressed protein	-2.27395	-1.18107
LOC_Os05g01256	helix-loop-helix DNA-binding domain containing protein, expressed	-2.27712	-2.37934
LOC_Os03g06050	expansin precursor, putative, expressed	-2.28133	-3.11283
LOC_Os05g37660	transferase family protein, putative, expressed	-2.3039	-1.49936
LOC_Os05g44340	heat shock protein 101, putative, expressed	-2.3074	-2.58447
LOC_Os01g02060	TOO MANY MOUTHS precursor, putative, expressed	-2.31174	-2.25268
LOC_Os01g01870	helix-loop-helix DNA-binding domain containing protein, expressed	-2.3137	-1.15639
LOC_Os04g01740	heat shock protein, putative, expressed	-2.31737	-1.97583
LOC_Os11g19730	expressed protein	-2.32109	-1.76657
LOC_Os12g14220	expressed protein	-2.32276	-3.22512
LOC_Os03g60560	ZOS3-21 - C2H2 zinc finger protein, expressed	-2.34233	-3.61338
LOC_Os05g45430	TOO MANY MOUTHS precursor, putative, expressed	-2.34453	-1.65954
LOC_Os10g38120	cytochrome P450, putative, expressed	-2.36029	-5.11735
LOC_Os10g31990	retrotransposon protein, putative, unclassified, expressed	-2.37142	-2.43208
LOC_Os02g54870	expressed protein	-2.37226	-2.87238
LOC_Os03g42710	WD-40 repeat family protein, putative, expressed	-2.37536	-1.48572
LOC_Os07g44430	peroxiredoxin, putative, expressed	-2.38893	-1.77184
LOC_Os12g05210	expressed protein	-2.38997	-2.89639
LOC_Os01g06740	ribosome inactivating protein, putative, expressed	-2.39177	-2.64212
LOC_Os05g39690	oxidoreductase, aldo/keto reductase family protein, putative, expressed	-2.41527	-2.11766
LOC_Os08g01910	expressed protein	-2.45308	-3.32071
LOC_Os03g42600	expressed protein	-2.46081	-1.31818
LOC_Os06g01972	auxin-induced protein 5NG4, putative, expressed	-2.46566	-2.07618
LOC_Os01g55320	heavy metal-associated domain containing protein, expressed	-2.46613	-2.62692
LOC_Os08g02200	expressed protein	-2.46975	-4.76303
LOC_Os01g56690	helix-loop-helix DNA-binding domain containing protein, expressed	-2.47346	-3.35827
LOC_Os07g39740	GDSL-like lipase/acylhydrolase, putative, expressed	-2.48413	-2.68396
LOC_Os01g73250	abscisic stress-ripening, putative, expressed	-2.48511	-1.87342
LOC_Os10g23180	cytochrome P450, putative, expressed	-2.49722	-2.20725
LOC_Os01g17050	VQ domain containing protein, putative, expressed	-2.51442	-4.50307
LOC_Os03g41060	GASR2 - Gibberellin-regulated GASA/GAST/Snakin family protein precursor, putative, expressed	-2.51952	-2.67115
LOC_Os09g09040	expressed protein	-2.54786	-2.44055
LOC_Os11g01790	protein phosphatase 2c, putative, expressed	-2.54916	-4.25158
LOC_Os03g18490	RPGR, putative, expressed	-2.56514	-2.83893
LOC_Os05g02070	expressed protein	-2.57534	-2.90874
LOC_Os01g12580	late embryogenesis abundant protein, putative, expressed	-2.58324	-1.42622
LOC_Os05g10670	zinc finger CCCH type family protein, putative, expressed	-2.59839	-1.48021
LOC_Os12g33150	expressed protein	-2.62613	-2.8327
LOC_Os03g16170	protein phosphatase 2C, putative, expressed	-2.63139	-1.98633
LOC_Os01g08260	pleiotropic drug resistance protein 4, putative, expressed	-2.64477	-1.69722
LOC_Os04g38430	nodulin, putative, expressed	-2.64656	-2.36988
LOC_Os10g25230	ZIM domain containing protein, putative, expressed	-2.64813	-3.0147
LOC_Os05g50340	MYB family transcription factor, putative, expressed	-2.66905	-3.59346
LOC_Os02g42585	AP2 domain containing protein, expressed	-2.67274	-2.2212
LOC_Os02g14840	potassium channel KAT1, putative, expressed	-2.6813	-1.82294
LOC_Os06g48300	protein phosphatase 2C, putative, expressed	-2.7031	-1.5387
LOC_Os08g29760	membrane protein, putative, expressed	-2.70973	-2.48593
LOC_Os10g21790	dehydration stress-induced protein, putative, expressed	-2.71619	-2.45938
LOC_Os04g33560	expressed protein	-2.72746	-2.52357
LOC_Os04g45000	short-chain dehydrogenase/reductase, putative, expressed	-2.73389	-3.00313
LOC_Os02g26470	expressed protein	-2.74064	-1.65756
LOC_Os11g10520	dehydrogenase, putative, expressed	-2.74264	-4.77437
LOC_Os12g05860	Cupin domain containing protein, expressed	-2.7445	-2.03399
LOC_Os04g58310	CBS domain-containing protein, putative, expressed	-2.75154	-1.30715
LOC_Os06g10750	integral membrane protein DUF6 containing protein, expressed	-2.75321	-1.25726
LOC_Os02g48570	peptide transporter PTR2, putative, expressed	-2.75931	-2.58386
LOC_Os07g04500	expressed protein	-2.83661	-3.50042
LOC_Os07g40220	expressed protein	-2.85092	-1.75359
LOC_Os02g43280	aldehyde dehydrogenase, putative, expressed	-2.86863	-1.0209
LOC_Os02g40530	MYB family transcription factor, putative, expressed	-2.89083	-1.37625
LOC_Os02g46680	multidrug resistance protein, putative, expressed	-2.8987	-3.35164
LOC_Os12g15530	retrotransposon protein, putative, unclassified, expressed	-2.95946	-2.00141
LOC_Os07g15959	expressed protein	-2.96574	-2.76878
LOC_Os06g15480	transcription factor, putative, expressed	-2.99584	-1.98358
LOC_Os10g21784	expressed protein	-3.00443	-2.41705
LOC_Os05g50960	polygalacturonase, putative, expressed	-3.01122	-1.81205
LOC_Os01g44390	MYB family transcription factor, putative, expressed	-3.01747	-4.14949
LOC_Os11g25160	tropinone reductase 2, putative, expressed	-3.02698	-2.54506
LOC_Os03g52070	OsSCP20 - Putative Serine Carboxypeptidase homologue, expressed	-3.03021	-3.31946
LOC_Os01g04330	OsCML16 - Calmodulin-related calcium sensor protein, expressed	-3.04804	-3.24351
LOC_Os12g06480	PHD-finger family protein, expressed	-3.04811	-2.36719
LOC_Os03g08360	3-ketoacyl-CoA synthase 10, putative, expressed	-3.06698	-2.87681
LOC_Os07g05360	photosystem II 10 kDa polypeptide, chloroplast precursor, putative, expressed	-3.09038	-4.31173
LOC_Os05g50380	glucose-1-phosphate adenylyltransferase large subunit, chloroplast precursor, putative, expressed	-3.09827	-2.54972
LOC_Os09g25850	WAX2, putative, expressed	-3.10227	-1.7995
LOC_Os03g07100	LTPL82 - Protease inhibitor/seed storage/LTP family protein precursor, expressed	-3.11318	-2.99463
LOC_Os01g43851	cytochrome P450 72A1, putative, expressed	-3.14047	-1.92962
LOC_Os04g03810	OsSub38 - Putative Subtilisin homologue, expressed	-3.16748	-2.87978
LOC_Os04g33820	OsFBX132 - F-box domain containing protein, expressed	-3.17328	-4.96745
LOC_Os04g56560	proton-dependent oligopeptide transport, putative, expressed	-3.17719	-3.42407
LOC_Os08g30540	expressed protein	-3.19596	-3.11095
LOC_Os05g41490	circadian clock coupling factor ZGT, putative, expressed	-3.19853	-2.32353
LOC_Os02g49920	3-ketoacyl-CoA synthase, putative, expressed	-3.2031	-4.28936
LOC_Os02g48770	SAM dependent carboxyl methyltransferase, putative, expressed	-3.20344	-1.36379
LOC_Os03g16920	DnaK family protein, putative, expressed	-3.21585	-2.04794
LOC_Os09g21120	armadillo/beta-catenin repeat family protein, putative, expressed	-3.24528	-1.7936
LOC_Os10g13850	POEI17 - Pollen Ole e I allergen and extensin family protein precursor, expressed	-3.2472	-2.99374
LOC_Os04g21320	membrane associated DUF588 domain containing protein, putative, expressed	-3.26615	-2.90269
LOC_Os04g33920	LTPL102 - Protease inhibitor/seed storage/LTP family protein precursor, expressed	-3.28253	-1.79872
LOC_Os11g09020	amino acid transporter, putative, expressed	-3.29799	-1.58596
LOC_Os09g35890	kinesin motor domain containing protein, expressed	-3.30306	-4.64924
LOC_Os04g42100	retrotransposon protein, putative, unclassified, expressed	-3.321	-4.15266
LOC_Os01g13740	myb-like DNA-binding domain containing protein, expressed	-3.32194	-3.47837
LOC_Os06g48200	glycosyl hydrolases family 16, putative, expressed	-3.33021	-2.82883
LOC_Os12g13910	expressed protein	-3.36995	-2.05293
LOC_Os04g20400	cytokinin-O-glucosyltransferase 1, putative, expressed	-3.37638	-1.80366
LOC_Os09g29390	plastocyanin-like domain containing protein, putative, expressed	-3.39641	-2.44653
LOC_Os09g26000	glutamate receptor, putative, expressed	-3.41237	-4.11717
LOC_Os01g68300	expressed protein	-3.41536	-2.34511
LOC_Os01g58850	circadian clock coupling factor-related, putative, expressed	-3.49701	-2.78133
LOC_Os05g38290	protein phosphatase 2C, putative, expressed	-3.49753	-2.69498
LOC_Os02g53180	1-aminocyclopropane-1-carboxylate oxidase protein, putative, expressed	-3.51206	-2.17592
LOC_Os09g15670	protein phosphatase 2C, putative, expressed	-3.5322	-3.00267
LOC_Os01g62770	expressed protein	-3.55398	-1.34462
LOC_Os03g47940	GDSL-like lipase/acylhydrolase, putative, expressed	-3.56042	-2.61721
LOC_Os04g09654	O-methyltransferase, putative, expressed	-3.57144	-2.92134
LOC_Os05g10310	acid phosphatase, putative, expressed	-3.59464	-1.50685
LOC_Os07g10840	uncharacterized glycosyltransferase, putative, expressed	-3.64337	-2.37751
LOC_Os03g22590	nodulin MtN3 family protein, putative, expressed	-3.64411	-3.0345
LOC_Os02g43330	homeobox associated leucine zipper, putative, expressed	-3.6526	-1.4273
LOC_Os01g70520	Os1bglu5 - beta-glucosidase homologue, similar to G. max isohydroxyurate hydrolase, expressed	-3.65575	-3.92911
LOC_Os03g60580	actin-depolymerizing factor, putative, expressed	-3.68575	-1.29852
LOC_Os05g31020	eukaryotic peptide chain release factor subunit 1-1, putative, expressed	-3.70281	-2.06703
LOC_Os03g30470	CHIT4 - Chitinase family protein precursor, expressed	-3.71138	-2.18552
LOC_Os02g34860	Regulator of chromosome condensation domain containing protein, expressed	-3.71159	-3.65746
LOC_Os11g26750	dehydrin, putative, expressed	-3.71446	-1.41914
LOC_Os06g48210	DEAD-box ATP-dependent RNA helicase, putative, expressed	-3.71742	-2.59037
LOC_Os06g02780	aspartic protease, putative, expressed	-3.72306	-3.96421
LOC_Os06g07220	LTPL128 - Protease inhibitor/seed storage/LTP family protein precursor, expressed	-3.72466	-4.56338
LOC_Os12g40260	WD-40 repeat family protein, putative, expressed	-3.73379	-2.07396
LOC_Os06g13720	dehydrogenase E1 component domain containing protein, expressed	-3.75575	-1.78503
LOC_Os03g01800	glycosyl hydrolases family 16, putative, expressed	-3.7628	-2.36885
LOC_Os09g34230	UDP-glucoronosyl/UDP-glucosyl transferase, putative, expressed	-3.77669	-3.03322
LOC_Os04g41680	CHIT3 - Chitinase family protein precursor, expressed	-3.77759	-2.58675
LOC_Os08g42040	LTPL80 - Protease inhibitor/seed storage/LTP family protein precursor, expressed	-3.80878	-3.33228
LOC_Os03g47270	GCRP4 - Glycine and cysteine rich family protein precursor, expressed	-3.8244	-2.29183
LOC_Os02g50900	expressed protein	-3.83561	-2.89043
LOC_Os03g07180	embryonic protein DC-8, putative, expressed	-3.83724	-3.03829
LOC_Os06g46740	early nodulin 20 precursor, putative, expressed	-3.83894	-3.48551
LOC_Os10g09240	expressed protein	-3.88934	-2.64465
LOC_Os01g38580	beta,beta-carotene 9,10-dioxygenase, putative, expressed	-3.89341	-1.6394
LOC_Os11g35400	AMP-binding enzyme, putative, expressed	-3.92984	-2.16883
LOC_Os01g57610	OsGH3.1 - Probable indole-3-acetic acid-amido synthetase, expressed	-3.9346	-3.14224
LOC_Os05g10330	HAD superfamily phosphatase, putative, expressed	-3.98423	-2.5369
LOC_Os09g19930	HOTHEAD precursor, putative, expressed	-4.00024	-4.04556
LOC_Os07g05940	9-cis-epoxycarotenoid dioxygenase 1, chloroplast precursor, putative, expressed	-4.02164	-4.92563
LOC_Os09g10340	cytochrome P450, putative, expressed	-4.1077	-3.14578
LOC_Os02g33420	ATPase, AAA family protein, expressed	-4.1875	-3.79623
LOC_Os02g54140	hsp20/alpha crystallin family protein, putative, expressed	-4.21305	-2.62097
LOC_Os04g32540	OsSCP24 - Putative Serine Carboxypeptidase homologue, expressed	-4.23535	-3.38975
LOC_Os02g04780	expressed protein	-4.24783	-4.14322
LOC_Os05g39250	phosphatidylethanolamine-binding protein, putative, expressed	-4.27506	-2.73699
LOC_Os05g47730	LTPL153 - Protease inhibitor/seed storage/LTP family protein precursor, expressed	-4.30681	-3.27973
LOC_Os04g23550	basic helix-loop-helix family protein, putative, expressed	-4.32811	-4.08673
LOC_Os03g26490	expressed protein	-4.33082	-4.95527
LOC_Os04g09390	HEV3 - Hevein family protein precursor, expressed	-4.38529	-3.64233
LOC_Os04g52310	metal cation transporter, putative, expressed	-4.38738	-3.82773
LOC_Os10g39840	glycosyl hydrolases family 16, putative, expressed	-4.50354	-2.39293
LOC_Os11g26760	dehydrin, putative, expressed	-4.5103	-3.58714
LOC_Os12g33120	expressed protein	-4.51825	-9.87309
LOC_Os09g02180	expressed protein	-4.52897	-1.97163
LOC_Os11g03230	nucleoside-triphosphatase, putative, expressed	-4.54644	-3.19575
LOC_Os07g48830	glycosyl transferase 8 domain containing protein, putative, expressed	-4.58562	-4.61751
LOC_Os10g40040	expressed protein	-4.62286	-2.25221
LOC_Os09g21919	expressed protein	-4.62971	-3.44822
LOC_Os11g02389	protease inhibitor/seed storage/LTP family, putative, expressed	-4.65886	-3.19598
LOC_Os01g13120	aquaporin protein, putative, expressed	-4.70485	-3.43285
LOC_Os08g42470	BEE 1, putative, expressed	-4.82044	-2.49088
LOC_Os03g19290	mitochondrial import inner membrane translocase subunit Tim17, putative, expressed	-4.825	-1.89127
LOC_Os02g13660	meiosis 5, putative, expressed	-4.85246	-4.92726
LOC_Os08g44840	transferase family protein, putative, expressed	-4.8572	-5.2085
LOC_Os04g49980	late embryogenesis abundant group 1, putative, expressed	-4.94668	-4.23998
LOC_Os09g39530	Cupin domain containing protein, expressed	-4.95192	-5.23681
LOC_Os01g53240	BURP domain containing protein, expressed	-4.99268	-4.30217
LOC_Os05g49440	DUF1264 domain containing protein, putative, expressed	-5.05108	-5.46662
LOC_Os01g71670	glycosyl hydrolases family 17, putative, expressed	-5.10554	-6.41921
LOC_Os11g26570	dehydrin, putative, expressed	-5.17388	-4.1922
LOC_Os10g36180	expressed protein	-5.20214	-3.12068
LOC_Os01g64670	soluble inorganic pyrophosphatase, putative, expressed	-5.22789	-3.56037
LOC_Os05g11320	metallothionein-like protein 3B, putative, expressed	-5.24755	-1.84254
LOC_Os04g51190	growth-regulating factor, putative, expressed	-5.37275	-5.12637
LOC_Os10g09850	EF hand family protein, putative, expressed	-5.40503	-1.66791
LOC_Os04g10690	inorganic phosphate transporter, putative, expressed	-5.41113	-3.88094
LOC_Os01g50910	late embryogenesis abundant protein, group 3, putative, expressed	-5.47703	-4.327
LOC_Os02g40784	WAX2, putative, expressed	-5.4843	-2.80848
LOC_Os11g43790	DUF581 domain containing protein, expressed	-5.50845	-2.73267
LOC_Os03g21260	2,3-bisphosphoglycerate-independent phosphoglycerate mutase, putative, expressed	-5.56465	-3.23275
LOC_Os02g15740	expressed protein	-5.72766	-3.76903
LOC_Os04g31710	expressed protein	-5.93452	-4.6958
LOC_Os03g20680	late embryogenesis abundant protein 1, putative, expressed	-6.17871	-4.64881
LOC_Os05g05930	peripheral-type benzodiazepine receptor, putative, expressed	-6.18729	-3.8845
LOC_Os05g31670	AWPM-19-like membrane family protein, putative, expressed	-6.2121	-3.64449
LOC_Os04g41620	CHIT2 - Chitinase family protein precursor, expressed	-6.35683	-9.11616
LOC_Os05g28210	small hydrophilic plant seed protein, putative, expressed	-6.37772	-4.91275
LOC_Os06g02040	late embryogenesis abundant group 1, putative, expressed	-6.37908	-4.94915
LOC_Os11g26780	dehydrin, putative, expressed	-6.44632	-4.75396
LOC_Os11g26790	dehydrin, putative, expressed	-6.56476	-4.91354
LOC_Os11g07911	expressed protein	-6.65324	-3.70908
LOC_Os04g52110	late embryogenesis abundant protein, group 3, putative, expressed	-7.13411	-4.45983
LOC_Os03g51350	expressed protein	-7.48768	-5.08769
LOC_Os11g06980	BURP domain containing protein, expressed	-7.58389	-7.42054
LOC_Os06g23350	late embryogenesis abundant protein D-34, putative, expressed	-8.00736	-5.62042
LOC_Os05g04870	oxidoreductase, short chain dehydrogenase/reductase family protein, putative, expressed	-Inf	-5.93362
LOC_Os01g53650	zinc finger CCCH type family protein, putative, expressed	-Inf	-4.06371
LOC_Os02g36264	terpene synthase, putative, expressed	-Inf	-Inf
LOC_Os02g53720	phytosulfokine receptor precursor, putative, expressed	-Inf	-Inf
LOC_Os04g02640	3-ketoacyl-CoA synthase 6, putative, expressed	-Inf	-Inf
LOC_Os04g11120	expressed protein	-Inf	-Inf
LOC_Os04g47080	anthocyanin regulatory Lc protein, putative, expressed	-Inf	-Inf
LOC_Os05g50350	MYB family transcription factor, putative, expressed	-Inf	-Inf
LOC_Os06g05550	GDSL-like lipase/acylhydrolase, putative, expressed	-Inf	-Inf
LOC_Os06g10600	homeobox and START domains containing protein, putative, expressed	-Inf	-Inf
LOC_Os06g13350	SAM dependent carboxyl methyltransferase, putative, expressed	-Inf	-Inf
LOC_Os06g21210	glycine rich protein family protein, putative, expressed	-Inf	-Inf
LOC_Os06g21910	late embryogenesis abundant group 1, putative, expressed	-Inf	-2.57472
LOC_Os06g37330	cytochrome P450, putative, expressed	-Inf	-Inf
LOC_Os06g44300	WAX2, putative, expressed	-Inf	-Inf
LOC_Os07g04110	legume lectins beta domain containing protein, expressed	-Inf	-Inf
LOC_Os07g04490	expressed protein	-Inf	-Inf
LOC_Os07g08800	expressed protein	-Inf	-Inf
LOC_Os07g25810	retrotransposon protein, putative, unclassified, expressed	-Inf	-Inf
LOC_Os07g37850	expressed protein	-Inf	-4.08983
LOC_Os07g47840	expressed protein	-Inf	-Inf
LOC_Os09g34930	3-ketoacyl-CoA synthase precursor, putative, expressed	-Inf	-Inf
LOC_Os11g41500	NC domain-containing protein, putative, expressed	-Inf	-Inf
LOC_Os12g02320	LTPL12 - Protease inhibitor/seed storage/LTP family protein precursor, expressed	-Inf	-Inf
